# Supplementary material for: Monocytes undergo multi-step differentiation in mice during oral infection by Toxoplasma gondii
Source: Commun Biol. 2019 Dec 18;2:472. doi: 10.1038/s42003-019-0718-6 (PMC6920430; doi:10.1038/s42003-019-0718-6)
Supplement: Supplementary file 3 — Supplementary Data 1 [file 42003_2019_718_MOESM3_ESM.xlsx]

## Sheet: Promoters
Clusters	Probe	Chromosome	Start	End	Feature	ID	Description	BM_SS	Spleen_SS	BM_Toxo	Spleen_Toxo	SILP_Toxo
Promoter_Profile1	Region_57	1	34484416	34484777	4930568A12Rik	ENSMUSG00000101223	RIKEN cDNA 4930568A12 gene [Source:MGI Symbol;Acc:MGI:1923133]	4.32193	4.98629	5.63542	6.29217	6.00924
Promoter_Profile1	Region_58	1	34821436	34821756	Fam168b	ENSMUSG00000037503	family with sequence similarity 168, member B [Source:MGI Symbol;Acc:MGI:2448487]	2.58496	3.47172	4.75571	5.72924	4.93885
Promoter_Profile1	Region_109	1	40515234	40515507	Il18rap	ENSMUSG00000026068	interleukin 18 receptor accessory protein [Source:MGI Symbol;Acc:MGI:1338888]	3.16993	2.66437	5.43379	4.97024	4.86485
Promoter_Profile1	Region_199	1	64149730	64150057	Gm13750	ENSMUSG00000086721	predicted gene 13750 [Source:MGI Symbol;Acc:MGI:3650598]	0	0.512363	3.28178	4.35727	4.42427
Promoter_Profile1	Region_288	1	85111530	85112048	C130026I21Rik	ENSMUSG00000052477	RIKEN cDNA C130026I21 gene [Source:MGI Symbol;Acc:MGI:3612702]	4.16993	5.30822	6.69682	6.7776	6.68301
Promoter_Profile1	Region_289	1	85600447	85601337	Sp140	ENSMUSG00000070031	Sp140 nuclear body protein [Source:MGI Symbol;Acc:MGI:3702467]	7.3837	7.79365	8.9853	8.64049	8.55943
Promoter_Profile1	Region_295	1	85986891	85987452	Gm28100	ENSMUSG00000100108	predicted gene 28100 [Source:MGI Symbol;Acc:MGI:5578806]	3	3.47172	4.75571	6.15245	5.82637
Promoter_Profile1	Region_312	1	88509681	88510296	Glrp1	ENSMUSG00000062310	glutamine repeat protein 1 [Source:MGI Symbol;Acc:MGI:108038]	4.16993	4.75183	6.41564	6.05116	6.20188
Promoter_Profile1	Region_347	1	92640457	92640805	Cops9	ENSMUSG00000073616	COP9 signalosome subunit 9 [Source:MGI Symbol;Acc:MGI:1914165]	2	1.66437	4.96984	4.43973	4.86485
Promoter_Profile1	Region_379	1	98589718	98590437	Gm7967	ENSMUSG00000100009	predicted gene 7967 [Source:MGI Symbol;Acc:MGI:3644984]	5.2854	5.24933	7.12308	7.58269	7.02631
Promoter_Profile1	Region_455	1	131915731	131915998	Nucks1	ENSMUSG00000026434	nuclear casein kinase and cyclin-dependent kinase substrate 1 [Source:MGI Symbol;Acc:MGI:1934811]	2.80735	2.98629	4.50417	5.85477	5.66131
Promoter_Profile1	Region_462	1	133347802	133348774	Ren1	ENSMUSG00000070645	renin 1 structural [Source:MGI Symbol;Acc:MGI:97898]	3	2.66437	4.91921	6.3142	6.99196
Promoter_Profile1	Region_504	1	138982215	138982849	Dennd1b	ENSMUSG00000056268	DENN/MADD domain containing 1B [Source:MGI Symbol;Acc:MGI:2447812]	5.35755	5.18793	6.39726	6.35727	6.07635
Promoter_Profile1	Region_545	1	151001467	151002581	Gm29188	ENSMUSG00000099622	predicted gene 29188 [Source:MGI Symbol;Acc:MGI:5579894]	3.70044	4.75183	6.90627	7.41955	7.39828
Promoter_Profile1	Region_576	1	153443125	153444035	Shcbp1l	ENSMUSG00000042708	Shc SH2-domain binding protein 1-like [Source:MGI Symbol;Acc:MGI:1919086]	4.85798	4.47172	5.94475	6.3142	6.14048
Promoter_Profile1	Region_607	1	156720332	156720804	Fam20b	ENSMUSG00000033557	family with sequence similarity 20, member B [Source:MGI Symbol;Acc:MGI:2443990]	3.16993	3.47172	5.19932	5.79337	6.82637
Promoter_Profile1	Region_644	1	162006179	162006452	Gm38304	ENSMUSG00000103393	predicted gene, 38304 [Source:MGI Symbol;Acc:MGI:5611532]	5	4.83429	6.28178	5.82439	6.28934
Promoter_Profile1	Region_667	1	165484710	165485119	Adcy10	ENSMUSG00000026567	adenylate cyclase 10 [Source:MGI Symbol;Acc:MGI:2660854]	3.45943	2.24933	5.8123	5.69607	5.42427
Promoter_Profile1	Region_700	1	170936309	170936640	Gm37030	ENSMUSG00000104386	predicted gene, 37030 [Source:MGI Symbol;Acc:MGI:5610258]	3.58496	3.66437	5.01875	6.20054	5.93885
Promoter_Profile1	Region_704	1	171016835	171018083	Fcgr4	ENSMUSG00000059089	Fc receptor, IgG, low affinity IV [Source:MGI Symbol;Acc:MGI:2179523]	6.65821	6.24933	7.95106	7.55521	7.63929
Promoter_Profile1	Region_705	1	171018732	171018951	Fcgr4	ENSMUSG00000059089	Fc receptor, IgG, low affinity IV [Source:MGI Symbol;Acc:MGI:2179523]	2.58496	3.24933	4.57129	5.43973	5.52381
Promoter_Profile1	Region_721	1	171642514	171642930	Slamf7	ENSMUSG00000038179	SLAM family member 7 [Source:MGI Symbol;Acc:MGI:1922595]	2	3.24933	5.15625	6.20054	6.23163
Promoter_Profile1	Region_740	1	173491050	173491651	Ifi206	ENSMUSG00000037849	interferon activated gene 206 [Source:MGI Symbol;Acc:MGI:3646410]	4.24793	5.1238	5.8123	6.43973	6.42427
Promoter_Profile1	Region_748	1	174031387	174032198	Ifi205	ENSMUSG00000054203	interferon activated gene 205 [Source:MGI Symbol;Acc:MGI:101847]	4.80736	4.98629	5.94475	7.06422	6.84574
Promoter_Profile1	Region_837	1	183298141	183298440	Aida	ENSMUSG00000042901	axin interactor, dorsalization associated [Source:MGI Symbol;Acc:MGI:1919737]	4.85798	5.30822	6.53812	6.55521	6.04318
Promoter_Profile1	Region_850	1	184614964	184615638	Gm37800	ENSMUSG00000103308	predicted gene, 37800 [Source:MGI Symbol;Acc:MGI:5611028]	5.08746	5.1238	6.45171	6.39909	6.61692
Promoter_Profile1	Region_851	1	184617909	184618420	Gm37800	ENSMUSG00000103308	predicted gene, 37800 [Source:MGI Symbol;Acc:MGI:5611028]	6.20945	6.52235	7.51274	7.73741	7.68301
Promoter_Profile1	Region_888	1	192744933	192745813	Hhat	ENSMUSG00000037375	hedgehog acyltransferase [Source:MGI Symbol;Acc:MGI:2444681]	5.08746	5.61856	6.8123	6.59173	6.61692
Promoter_Profile1	Region_895	1	193274303	193274959	Lamb3	ENSMUSG00000026639	laminin, beta 3 [Source:MGI Symbol;Acc:MGI:99915]	3.80735	3.98629	5.53812	5.12779	4.93885
Promoter_Profile1	Region_6174	2	5036258	5036945	Optn	ENSMUSG00000026672	optineurin [Source:MGI Symbol;Acc:MGI:1918898]	2.32193	3.98629	5.9945	6.79337	6.26077
Promoter_Profile1	Region_6239	2	19343882	19344337	4930447M23Rik	ENSMUSG00000087674	RIKEN cDNA 4930447M23 gene [Source:MGI Symbol;Acc:MGI:1918902]	5.32193	4.98629	6.30168	6.60965	6.90232
Promoter_Profile1	Region_6267	2	25029178	25029603	Pnpla7	ENSMUSG00000036833	patatin-like phospholipase domain containing 7 [Source:MGI Symbol;Acc:MGI:2385325]	1	0.512363	3.11186	4.79337	4.93885
Promoter_Profile1	Region_6284	2	27025564	27026059	Slc2a6	ENSMUSG00000036067	solute carrier family 2 (facilitated glucose transporter), member 6 [Source:MGI Symbol;Acc:MGI:2443286]	5.64386	5.47172	6.66645	6.33589	6.26077
Promoter_Profile1	Region_6312	2	30928752	30930077	Ptges	ENSMUSG00000050737	prostaglandin E synthase [Source:MGI Symbol;Acc:MGI:1927593]	7.03342	7.05668	7.65875	7.57358	7.5827
Promoter_Profile1	Region_6322	2	32387553	32388028	Lcn2	ENSMUSG00000026822	lipocalin 2 [Source:MGI Symbol;Acc:MGI:96757]	0	1.66437	5.28178	3.43973	4.52381
Promoter_Profile1	Region_6327	2	32587840	32588155	St6galnac4	ENSMUSG00000079442	ST6 (alpha-N-acetyl-neuraminyl-2,3-beta- galactosyl-1,3)-N-acetylgalactosaminide alpha-2,6- sialyltransferase 4 [Source:MGI Symbol;Acc:MGI:1341894]	4.32193	4.98629	5.86674	5.76166	5.70438
Promoter_Profile1	Region_6370	2	38535710	38536784	Nek6	ENSMUSG00000026749	NIMA (never in mitosis gene a)-related expressed kinase 6 [Source:MGI Symbol;Acc:MGI:1891638]	6.2854	6.39229	7.11186	7.05116	7.07635
Promoter_Profile1	Region_6442	2	59611922	59612424	Tanc1	ENSMUSG00000035168	tetratricopeptide repeat, ankyrin repeat and coiled-coil containing 1 [Source:MGI Symbol;Acc:MGI:1914110]	3.80735	3.83429	5.43379	5.39909	5.14048
Promoter_Profile1	Region_6455	2	60552733	60553358	Pla2r1	ENSMUSG00000054580	phospholipase A2 receptor 1 [Source:MGI Symbol;Acc:MGI:102468]	3	3.98629	5.39726	5.17669	5.42427
Promoter_Profile1	Region_6492	2	69380275	69380850	Dhrs9	ENSMUSG00000027068	dehydrogenase/reductase (SDR family) member 9 [Source:MGI Symbol;Acc:MGI:2442798]	6.88264	6.54701	7.66645	7.39909	7.33116
Promoter_Profile1	Region_6553	2	79349137	79349532	Cerkl	ENSMUSG00000075256	ceramide kinase-like [Source:MGI Symbol;Acc:MGI:3037816]	2	0.664366	4.91921	5.76166	5.61692
Promoter_Profile1	Region_6571	2	84800380	84800575	Ube2l6	ENSMUSG00000027078	ubiquitin-conjugating enzyme E2L 6 [Source:MGI Symbol;Acc:MGI:1914500]	2.80735	3.47172	4.69682	5.72924	5.00924
Promoter_Profile1	Region_6574	2	84938417	84938891	Slc43a3	ENSMUSG00000027074	solute carrier family 43, member 3 [Source:MGI Symbol;Acc:MGI:1931054]	4	2.98629	5.72657	5.55521	6.04318
Promoter_Profile1	Region_6635	2	104815515	104815806	Qser1	ENSMUSG00000074994	glutamine and serine rich 1 [Source:MGI Symbol;Acc:MGI:2138986]	3.32193	2.24933	5.19932	5.02469	4.78684
Promoter_Profile1	Region_6639	2	105398605	105399877	Rcn1	ENSMUSG00000005973	reticulocalbin 1 [Source:MGI Symbol;Acc:MGI:104559]	5.75489	5.83429	7.32131	6.98405	6.68301
Promoter_Profile1	Region_6676	2	119270826	119271309	Rhov	ENSMUSG00000034226	ras homolog family member V [Source:MGI Symbol;Acc:MGI:2444227]	3.80735	4.47172	5.50417	5.224	5.66131
Promoter_Profile1	Region_6694	2	122145882	122146085	Patl2	ENSMUSG00000027233	protein associated with topoisomerase II homolog 2 (yeast) [Source:MGI Symbol;Acc:MGI:1914828]	2.80735	3.24933	5.06605	6.05116	5.70438
Promoter_Profile1	Region_6727	2	126550759	126551045	Gm26697	ENSMUSG00000097458	predicted gene, 26697 [Source:MGI Symbol;Acc:MGI:5477191]	2.32193	1.66437	5.01875	5.3142	4.93885
Promoter_Profile1	Region_6785	2	130706845	130707539	4930402H24Rik	ENSMUSG00000027309	RIKEN cDNA 4930402H24 gene [Source:MGI Symbol;Acc:MGI:1923029]	3.70044	3.24933	4.75571	5.66212	4.86485
Promoter_Profile1	Region_6800	2	131905742	131906071	Lamr1-ps1	ENSMUSG00000081229	laminin receptor 1 (ribosomal protein SA), pseudogene 1 [Source:MGI Symbol;Acc:MGI:1930596]	4.58496	2.66437	6.52125	6.24708	6.26077
Promoter_Profile1	Region_6831	2	136025411	136026078	Gm26227	ENSMUSG00000064444	predicted gene, 26227 [Source:MGI Symbol;Acc:MGI:5456004]	2.32193	2.98629	5.86674	6.07716	4.61692
Promoter_Profile1	Region_6832	2	136026646	136027128	Gm26227	ENSMUSG00000064444	predicted gene, 26227 [Source:MGI Symbol;Acc:MGI:5456004]	1.58496	2.24933	4.69682	5.3142	5.00924
Promoter_Profile1	Region_6915	2	152991339	152992053	Ttll9	ENSMUSG00000074673	tubulin tyrosine ligase-like family, member 9 [Source:MGI Symbol;Acc:MGI:1913589]	4.24793	4.66437	5.86674	6.59173	6.54766
Promoter_Profile1	Region_6986	2	160334969	160335400	Gm826	ENSMUSG00000074623	predicted gene 826 [Source:MGI Symbol;Acc:MGI:2685672]	4.80736	4.91229	6.15625	6.47926	6.34484
Promoter_Profile1	Region_7008	2	164444483	164444779	Sdc4	ENSMUSG00000017009	syndecan 4 [Source:MGI Symbol;Acc:MGI:1349164]	0	0.512363	2.91921	5.02469	5.42427
Promoter_Profile1	Region_7097	2	173217879	173219842	Zbp1	ENSMUSG00000027514	Z-DNA binding protein 1 [Source:MGI Symbol;Acc:MGI:1927449]	7.57743	7.85419	8.84318	8.60072	8.48728
Promoter_Profile1	Region_7129	3	7612686	7613849	Il7	ENSMUSG00000040329	interleukin 7 [Source:MGI Symbol;Acc:MGI:96561]	5.70044	5.52235	6.79836	7.10269	7.00924
Promoter_Profile1	Region_7184	3	27316687	27317469	Tnfsf10	ENSMUSG00000039304	tumor necrosis factor (ligand) superfamily, member 10 [Source:MGI Symbol;Acc:MGI:107414]	5.83289	5.98629	6.45171	6.99772	6.82637
Promoter_Profile1	Region_7197	3	30956262	30956745	Phc3	ENSMUSG00000037652	polyhomeotic-like 3 (Drosophila) [Source:MGI Symbol;Acc:MGI:2181434]	1.58496	2.66437	4.28178	5.2698	4.61692
Promoter_Profile1	Region_7324	3	68905230	68905726	Ift80	ENSMUSG00000027778	intraflagellar transport 80 [Source:MGI Symbol;Acc:MGI:1915509]	3.32193	3.83429	4.8123	5.76166	5.57111
Promoter_Profile1	Region_7378	3	86998466	86999598	Cd1d1	ENSMUSG00000028076	CD1d1 antigen [Source:MGI Symbol;Acc:MGI:107674]	6.26679	6.39229	6.85332	7.40936	7.21683
Promoter_Profile1	Region_7380	3	87025755	87026131	Gm8869	ENSMUSG00000104265	predicted gene 8869 [Source:MGI Symbol;Acc:MGI:3644826]	1	0.512363	3.43379	4.91366	3.61692
Promoter_Profile1	Region_7399	3	88721102	88721472	Rit1	ENSMUSG00000028057	Ras-like without CAAX 1 [Source:MGI Symbol;Acc:MGI:108053]	2.80735	2.98629	4.35978	5.66212	5.93885
Promoter_Profile1	Region_7514	3	104817709	104818749	Mov10	ENSMUSG00000002227	Moloney leukemia virus 10 [Source:MGI Symbol;Acc:MGI:97054]	5.35755	5.91229	6.58759	6.55521	6.9207
Promoter_Profile1	Region_7596	3	121721592	121722258	Gm43823	ENSMUSG00000106224	predicted gene 43823 [Source:MGI Symbol;Acc:MGI:5663960]	3.58496	3.66437	5.39726	6.12779	6.14048
Promoter_Profile1	Region_7611	3	126663310	126663851	Camk2d	ENSMUSG00000053819	calcium/calmodulin-dependent protein kinase II, delta [Source:MGI Symbol;Acc:MGI:1341265]	2.32193	4.24933	5.66645	6.02469	6.14048
Promoter_Profile1	Region_7624	3	127914176	127914603	9830132P13Rik	ENSMUSG00000104763	RIKEN cDNA 9830132P13 gene [Source:MGI Symbol;Acc:MGI:5439414]	4.58496	3.98629	5.32131	5.88451	5.7462
Promoter_Profile1	Region_7665	3	136700109	136700940	Ppp3ca	ENSMUSG00000028161	protein phosphatase 3, catalytic subunit, alpha isoform [Source:MGI Symbol;Acc:MGI:107164]	4.70044	4.91229	6.28178	6.62736	6.39828
Promoter_Profile1	Region_7699	3	142619759	142621422	Gbp2	ENSMUSG00000028270	guanylate binding protein 2 [Source:MGI Symbol;Acc:MGI:102772]	6.64386	6.70876	8.06605	8.28103	8.23897
Promoter_Profile1	Region_7704	3	143016852	143017320	4930519L02Rik	ENSMUSG00000105652	RIKEN cDNA 4930519L02 gene [Source:MGI Symbol;Acc:MGI:1922335]	3.45943	3.24933	5.57129	4.59173	5.00924
Promoter_Profile1	Region_7718	3	144135742	144135954	Gm34078	ENSMUSG00000106367	predicted gene, 34078 [Source:MGI Symbol;Acc:MGI:5593237]	4.45943	4.36481	5.53812	6.47926	6.31736
Promoter_Profile1	Region_7719	3	144137477	144137810	Gm34078	ENSMUSG00000106367	predicted gene, 34078 [Source:MGI Symbol;Acc:MGI:5593237]	4.45943	3.66437	6.15625	6.60965	6.26077
Promoter_Profile1	Region_7760	3	151748629	151748962	Ifi44	ENSMUSG00000028037	interferon-induced protein 44 [Source:MGI Symbol;Acc:MGI:2443016]	0	0.664366	4.63542	5.91366	5.31736
Promoter_Profile1	Region_7761	3	151749862	151750083	Ifi44	ENSMUSG00000028037	interferon-induced protein 44 [Source:MGI Symbol;Acc:MGI:2443016]	-0.152003	2.24933	5.01875	5.2698	4.86485
Promoter_Profile1	Region_7865	4	35203408	35204019	3110043O21Rik	ENSMUSG00000028300	RIKEN cDNA 3110043O21 gene [Source:MGI Symbol;Acc:MGI:1920455]	1.58496	0.664366	4.63542	6.12779	5.93885
Promoter_Profile1	Region_7921	4	53777158	53777896	Fktn	ENSMUSG00000028414	fukutin [Source:MGI Symbol;Acc:MGI:2179507]	5.61471	5.36481	6.37864	6.59173	6.76667
Promoter_Profile1	Region_7996	4	70411921	70412390	Gm26320	ENSMUSG00000088367	predicted gene, 26320 [Source:MGI Symbol;Acc:MGI:5456097]	2.32193	3.66437	4.96984	6.55521	6.20188
Promoter_Profile1	Region_8025	4	88742785	88743127	Gm13274	ENSMUSG00000086074	predicted gene 13274 [Source:MGI Symbol;Acc:MGI:3649443]	2	3.24933	5.11186	5.62736	4.70438
Promoter_Profile1	Region_8069	4	101348342	101348546	E130102H24Rik	ENSMUSG00000086782	RIKEN cDNA E130102H24 gene [Source:MGI Symbol;Acc:MGI:1925116]	1	0.664366	4.75571	4.17669	3.20188
Promoter_Profile1	Region_8087	4	103103936	103104502	Wdr78	ENSMUSG00000035126	WD repeat domain 78 [Source:MGI Symbol;Acc:MGI:2385328]	-0.152003	1.66437	3.28178	5.07716	4.20188
Promoter_Profile1	Region_8118	4	109484655	109484929	Rnf11	ENSMUSG00000028557	ring finger protein 11 [Source:MGI Symbol;Acc:MGI:1352759]	3.70044	3.83429	5.8123	6.05116	5.78684
Promoter_Profile1	Region_8128	4	116202777	116203177	AL670603.1	ENSMUSG00000111410	No description	1	0.664366	3.57129	4.72924	4.31736
Promoter_Profile1	Region_8192	4	128619063	128619511	Tlr12	ENSMUSG00000062545	toll-like receptor 12 [Source:MGI Symbol;Acc:MGI:3045221]	2.32193	3.24933	5.24114	5.35727	5.00924
Promoter_Profile1	Region_8297	4	136892859	136893341	C1qc	ENSMUSG00000036896	complement component 1, q subcomponent, C chain [Source:MGI Symbol;Acc:MGI:88225]	3.70044	3.24933	5.28178	6.12779	5.78684
Promoter_Profile1	Region_8308	4	138213897	138214193	2310026L22Rik	ENSMUSG00000078519	RIKEN cDNA 2310026L22 gene [Source:MGI Symbol;Acc:MGI:1916844]	3.32193	2.24933	5.11186	5.51773	6.34484
Promoter_Profile1	Region_8312	4	138972204	138973894	Tmco4	ENSMUSG00000041143	transmembrane and coiled-coil domains 4 [Source:MGI Symbol;Acc:MGI:1924306]	6.96578	7.07376	8.08914	7.83205	7.77679
Promoter_Profile1	Region_8334	4	141663114	141663409	Plekhm2	ENSMUSG00000028917	pleckstrin homology domain containing, family M (with RUN domain) member 2 [Source:MGI Symbol;Acc:MGI:1916832]	3	3.66437	5.15625	4.59173	5.07635
Promoter_Profile1	Region_8365	4	148069674	148070265	Gm13201	ENSMUSG00000078494	predicted gene 13201 [Source:MGI Symbol;Acc:MGI:3649941]	3.45943	4.57126	6.11186	6.79337	7.02631
Promoter_Profile1	Region_8368	4	148713421	148713888	Gm13203	ENSMUSG00000087273	predicted gene 13203 [Source:MGI Symbol;Acc:MGI:3651445]	0	1.66437	4.43379	5.35727	5.90232
Promoter_Profile1	Region_8403	4	154928089	154928455	Tnfrsf14	ENSMUSG00000042333	tumor necrosis factor receptor superfamily, member 14 (herpesvirus entry mediator) [Source:MGI Symbol;Acc:MGI:2675303]	4.70044	5.18793	6.04259	6.33589	6.23163
Promoter_Profile1	Region_8419	4	156200757	156201032	Isg15	ENSMUSG00000035692	ISG15 ubiquitin-like modifier [Source:MGI Symbol;Acc:MGI:1855694]	4.39232	5.30822	6.39726	6.64484	6.72544
Promoter_Profile1	Region_8489	5	25181043	25181695	Galntl5	ENSMUSG00000028938	UDP-N-acetyl-alpha-D- galactosamine:polypeptide N- acetylgalactosaminyltransferase-like 5 [Source:MGI Symbol;Acc:MGI:1915159]	3.70044	3.47172	5.53812	5.91366	5.70438
Promoter_Profile1	Region_8512	5	31569117	31569396	Gm43660	ENSMUSG00000107352	predicted gene 43660 [Source:MGI Symbol;Acc:MGI:5663797]	3.45943	4.1238	5.69682	5.47926	6.17151
Promoter_Profile1	Region_8551	5	38697856	38698537	Gm22779	ENSMUSG00000077273	predicted gene, 22779 [Source:MGI Symbol;Acc:MGI:5452556]	0	0.512363	4.63542	5.88451	5.26077
Promoter_Profile1	Region_8553	5	38876425	38877057	Clnk	ENSMUSG00000039315	cytokine-dependent hematopoietic cell linker [Source:MGI Symbol;Acc:MGI:1351468]	1	1.66437	4.57129	3.43973	4.93885
Promoter_Profile1	Region_8554	5	39338074	39338454	Gm43456	ENSMUSG00000106876	predicted gene 43456 [Source:MGI Symbol;Acc:MGI:5663593]	1.58496	1.66437	4.57129	5.69607	5.61692
Promoter_Profile1	Region_8555	5	39338843	39339079	Gm43456	ENSMUSG00000106876	predicted gene 43456 [Source:MGI Symbol;Acc:MGI:5663593]	-0.152003	0.664366	3.57129	4.72924	5.86485
Promoter_Profile1	Region_8559	5	43042963	43043269	Gm42711	ENSMUSG00000106501	predicted gene 42711 [Source:MGI Symbol;Acc:MGI:5662848]	2	1.66437	4.8123	4.35727	5.00924
Promoter_Profile1	Region_8567	5	43754571	43754872	Fbxl5	ENSMUSG00000039753	F-box and leucine-rich repeat protein 5 [Source:MGI Symbol;Acc:MGI:2152883]	-0.152003	0.512363	4.8123	3.59173	5.31736
Promoter_Profile1	Region_8573	5	43947540	43948475	Gm43183	ENSMUSG00000106573	predicted gene 43183 [Source:MGI Symbol;Acc:MGI:5663320]	4.45943	5.05668	5.89322	5.88451	5.57111
Promoter_Profile1	Region_8681	5	75024237	75024872	Chic2	ENSMUSG00000029229	cysteine-rich hydrophobic domain 2 [Source:MGI Symbol;Acc:MGI:1921527]	3.32193	2.24933	4.8123	5.224	4.42427
Promoter_Profile1	Region_8740	5	92332314	92332830	Art3	ENSMUSG00000034842	ADP-ribosyltransferase 3 [Source:MGI Symbol;Acc:MGI:1202729]	3.58496	2.66437	5.43379	5.3142	4.93885
Promoter_Profile1	Region_8758	5	96921142	96921762	Gm33370	ENSMUSG00000105283	predicted gene, 33370 [Source:MGI Symbol;Acc:MGI:5592529]	5.58496	5.52235	6.60371	7.10269	6.82637
Promoter_Profile1	Region_8826	5	105292157	105292738	Gm43302	ENSMUSG00000079362	predicted gene 43302 [Source:MGI Symbol;Acc:MGI:5663439]	2	2.66437	5.32131	5.91366	5.78684
Promoter_Profile1	Region_8827	5	105293371	105294259	Gm43302	ENSMUSG00000079362	predicted gene 43302 [Source:MGI Symbol;Acc:MGI:5663439]	2.32193	3.24933	6.4869	6.64484	6.4749
Promoter_Profile1	Region_8878	5	113324057	113324452	Gm43353	ENSMUSG00000105174	predicted gene 43353 [Source:MGI Symbol;Acc:MGI:5663490]	-0.152003	0.512363	4.8123	4.35727	4.42427
Promoter_Profile1	Region_8899	5	114897078	114898090	Oasl2	ENSMUSG00000029561	2'-5' oligoadenylate synthetase-like 2 [Source:MGI Symbol;Acc:MGI:1344390]	4.9542	5.47172	6.30168	5.99772	6.10877
Promoter_Profile1	Region_8901	5	114922939	114923447	Gm13822	ENSMUSG00000087477	predicted gene 13822 [Source:MGI Symbol;Acc:MGI:3650351]	5.72792	6.15622	7.17795	7.29217	7.44981
Promoter_Profile1	Region_9036	5	137857949	137858580	Pilrb1	ENSMUSG00000066684	paired immunoglobin-like type 2 receptor beta 1 [Source:MGI Symbol;Acc:MGI:2450532]	5.78136	5.61856	6.90627	6.66212	6.54766
Promoter_Profile1	Region_9045	5	139310051	139310734	Adap1	ENSMUSG00000056413	ArfGAP with dual PH domains 1 [Source:MGI Symbol;Acc:MGI:2442201]	3.16993	3.83429	4.91921	5.62736	5.20188
Promoter_Profile1	Region_9111	5	147860250	147861491	Pomp	ENSMUSG00000029649	proteasome maturation protein [Source:MGI Symbol;Acc:MGI:1913787]	7.26679	7.58323	7.93841	7.93514	7.93885
Promoter_Profile1	Region_9121	5	148709353	148709890	Gm36186	ENSMUSG00000106733	predicted gene, 36186 [Source:MGI Symbol;Acc:MGI:5595345]	0	1.66437	3.91921	5.62736	5.78684
Promoter_Profile1	Region_9136	5	150599576	150599810	Gm43598	ENSMUSG00000106927	predicted gene 43598 [Source:MGI Symbol;Acc:MGI:5663735]	3.32193	4.36481	5.46941	5.51773	5.57111
Promoter_Profile1	Region_9145	6	4611807	4612726	Casd1	ENSMUSG00000015189	CAS1 domain containing 1 [Source:MGI Symbol;Acc:MGI:2384865]	4	3.66437	5.91921	5.72924	6.23163
Promoter_Profile1	Region_9214	6	24166790	24167471	Slc13a1	ENSMUSG00000029700	solute carrier family 13 (sodium/sulfate symporters), member 1 [Source:MGI Symbol;Acc:MGI:1859937]	1.58496	3.98629	6.34068	7.60072	7.66131
Promoter_Profile1	Region_9235	6	31088141	31088768	Gm13834	ENSMUSG00000084894	predicted gene 13834 [Source:MGI Symbol;Acc:MGI:3650919]	4.16993	4.36481	5.60371	5.99772	6.72544
Promoter_Profile1	Region_9378	6	65525387	65525852	Tnip3	ENSMUSG00000044162	TNFAIP3 interacting protein 3 [Source:MGI Symbol;Acc:MGI:3041165]	1.58496	0.664366	3.43379	5.17669	4.20188
Promoter_Profile1	Region_9399	6	71433999	71434326	Rmnd5a	ENSMUSG00000002222	required for meiotic nuclear division 5 homolog A [Source:MGI Symbol;Acc:MGI:1915727]	-0.152003	0.512363	4.57129	5.59173	4.31736
Promoter_Profile1	Region_9454	6	86593282	86593859	Gm44369	ENSMUSG00000108059	predicted gene, 44369 [Source:MGI Symbol;Acc:MGI:5690761]	5.16993	4.47172	6.32131	6.15245	6.07635
Promoter_Profile1	Region_9519	6	97449818	97450110	Frmd4b	ENSMUSG00000030064	FERM domain containing 4B [Source:MGI Symbol;Acc:MGI:2141794]	3.90689	3.47172	4.69682	5.51773	5.20188
Promoter_Profile1	Region_9539	6	100275554	100275898	Rybp	ENSMUSG00000072872	RING1 and YY1 binding protein [Source:MGI Symbol;Acc:MGI:1929059]	0	0.512363	2.69682	3.43973	5.20188
Promoter_Profile1	Region_9615	6	119847907	119848659	Erc1	ENSMUSG00000030172	ELKS/RAB6-interacting/CAST family member 1 [Source:MGI Symbol;Acc:MGI:2151013]	6.06609	6.41925	7.12308	6.88451	6.9207
Promoter_Profile1	Region_9633	6	121226064	121226403	Tuba8	ENSMUSG00000030137	tubulin, alpha 8 [Source:MGI Symbol;Acc:MGI:1858225]	4.32193	4.1238	5.78428	5.88451	5.42427
Promoter_Profile1	Region_9666	6	124542309	124542871	C1s1	ENSMUSG00000038521	complement component 1, s subcomponent 1 [Source:MGI Symbol;Acc:MGI:1355312]	4.45943	4.98629	6.01875	6.86972	6.42427
Promoter_Profile1	Region_9683	6	125231199	125232154	Vamp1	ENSMUSG00000030337	vesicle-associated membrane protein 1 [Source:MGI Symbol;Acc:MGI:1313276]	5.39232	6.24933	6.89322	6.99772	7.07635
Promoter_Profile1	Region_9687	6	125351115	125351766	Tnfrsf1a	ENSMUSG00000030341	tumor necrosis factor receptor superfamily, member 1a [Source:MGI Symbol;Acc:MGI:1314884]	5.80735	5.91229	6.86674	6.51773	6.66131
Promoter_Profile1	Region_9692	6	125481146	125482568	Cd9	ENSMUSG00000030342	CD9 antigen [Source:MGI Symbol;Acc:MGI:88348]	7.31288	6.85419	8.06023	7.79337	7.77679
Promoter_Profile1	Region_9699	6	127107515	127107740	Tigar	ENSMUSG00000038028	Trp53 induced glycolysis repulatory phosphatase [Source:MGI Symbol;Acc:MGI:2442752]	3.58496	3.47172	4.8123	6.224	5.90232
Promoter_Profile1	Region_9701	6	127150680	127151116	Ccnd2	ENSMUSG00000000184	cyclin D2 [Source:MGI Symbol;Acc:MGI:88314]	4.32193	4.91229	5.8123	5.76166	5.57111
Promoter_Profile1	Region_9708	6	127446453	127448104	Parp11	ENSMUSG00000037997	poly (ADP-ribose) polymerase family, member 11 [Source:MGI Symbol;Acc:MGI:2141505]	6.80735	6.64165	7.27173	7.71275	7.55943
Promoter_Profile1	Region_9735	6	134171941	134172796	Etv6	ENSMUSG00000030199	ets variant 6 [Source:MGI Symbol;Acc:MGI:109336]	5.35755	4.98629	6.11186	6.45963	5.86485
Promoter_Profile1	Region_9739	6	134245767	134245958	Etv6	ENSMUSG00000030199	ets variant 6 [Source:MGI Symbol;Acc:MGI:109336]	1	2.24933	3.8123	5.2698	4.07635
Promoter_Profile1	Region_9835	7	3399817	3400418	Cacng8	ENSMUSG00000053395	calcium channel, voltage-dependent, gamma subunit 8 [Source:MGI Symbol;Acc:MGI:1932376]	2.80735	3.66437	4.75571	5.97024	6.23163
Promoter_Profile1	Region_9836	7	3422065	3422515	3300002P13Rik	ENSMUSG00000107585	RIKEN cDNA 3300002P13 gene [Source:MGI Symbol;Acc:MGI:1917480]	-0.152003	0.664366	4.35978	5.07716	3.61692
Promoter_Profile1	Region_9853	7	5125197	5126221	Rasl2-9	ENSMUSG00000083649	RAS-like, family 2, locus 9 [Source:MGI Symbol;Acc:MGI:104605]	4.9542	5.30822	6.24114	6.64484	6.52381
Promoter_Profile1	Region_9856	7	7096286	7096736	Gm6828	ENSMUSG00000109488	predicted gene 6828 [Source:MGI Symbol;Acc:MGI:3645353]	0	0.512363	2.43379	4.72924	4.42427
Promoter_Profile1	Region_9915	7	24081679	24082588	Zfp180	ENSMUSG00000057101	zinc finger protein 180 [Source:MGI Symbol;Acc:MGI:1923701]	7.40088	7.05668	8.07186	7.8167	7.78684
Promoter_Profile1	Region_9919	7	24449158	24449377	Irgc1	ENSMUSG00000062028	immunity-related GTPase family, cinema 1 [Source:MGI Symbol;Acc:MGI:2685948]	3	1.66437	5.39726	4.91366	5.26077
Promoter_Profile1	Region_9935	7	25297212	25298346	Pafah1b3	ENSMUSG00000005447	platelet-activating factor acetylhydrolase, isoform 1b, subunit 3 [Source:MGI Symbol;Acc:MGI:108414]	5.32193	5.30822	6.08914	6.72924	6.52381
Promoter_Profile1	Region_9942	7	27357453	27357847	Sptbn4	ENSMUSG00000011751	spectrin beta, non-erythrocytic 4 [Source:MGI Symbol;Acc:MGI:1890574]	4.64386	5.30822	5.96984	6.07716	6.44981
Promoter_Profile1	Region_9965	7	28943608	28944121	Actn4	ENSMUSG00000054808	actinin alpha 4 [Source:MGI Symbol;Acc:MGI:1890773]	0	0.664366	4.28178	2.85477	4.52381
Promoter_Profile1	Region_9989	7	35080824	35081494	Gm25033	ENSMUSG00000093153	predicted gene, 25033 [Source:MGI Symbol;Acc:MGI:5454810]	4.52356	4.83429	6.06605	6.10269	6.10877
Promoter_Profile1	Region_10004	7	43545971	43546442	Cd33	ENSMUSG00000004609	CD33 antigen [Source:MGI Symbol;Acc:MGI:99440]	5.55459	5.05668	6.71177	6.69607	6.68301
Promoter_Profile1	Region_10041	7	46833416	46834162	Gm45308	ENSMUSG00000109663	predicted gene 45308 [Source:MGI Symbol;Acc:MGI:5791144]	4.08746	4.36481	5.39726	5.85477	6.57111
Promoter_Profile1	Region_10135	7	75669408	75669721	Akap13	ENSMUSG00000066406	A kinase (PRKA) anchor protein 13 [Source:MGI Symbol;Acc:MGI:2676556]	3.70044	2.66437	4.50417	5.2698	5.20188
Promoter_Profile1	Region_10190	7	88530892	88531246	Rps13-ps2	ENSMUSG00000069972	ribosomal protein S13, pseudogene 2 [Source:MGI Symbol;Acc:MGI:3704295]	0	0.512363	3.43379	4.91366	4.61692
Promoter_Profile1	Region_10215	7	96818285	96818910	Tenm4	ENSMUSG00000048078	teneurin transmembrane protein 4 [Source:MGI Symbol;Acc:MGI:2447063]	2	0.664366	4.96984	5.55521	5.26077
Promoter_Profile1	Region_10226	7	98144238	98144430	Capn5	ENSMUSG00000035547	calpain 5 [Source:MGI Symbol;Acc:MGI:1100859]	1	0.664366	4.69682	4.43973	5.00924
Promoter_Profile1	Region_10241	7	99982133	99982812	Rnf169	ENSMUSG00000058761	ring finger protein 169 [Source:MGI Symbol;Acc:MGI:1920257]	5.16993	4.57126	6.72657	6.55521	6.5942
Promoter_Profile1	Region_10259	7	102017289	102017739	Il18bp	ENSMUSG00000070427	interleukin 18 binding protein [Source:MGI Symbol;Acc:MGI:1333800]	2.58496	2.98629	5.06605	4.72924	4.31736
Promoter_Profile1	Region_10260	7	102019291	102019926	Rnf121	ENSMUSG00000070426	ring finger protein 121 [Source:MGI Symbol;Acc:MGI:1922462]	3.16993	1.66437	5.50417	5.55521	6.04318
Promoter_Profile1	Region_10271	7	104218756	104219675	Trim6	ENSMUSG00000072244	tripartite motif-containing 6 [Source:MGI Symbol;Acc:MGI:2137352]	5.24793	4.91229	6.32131	6.35727	5.7462
Promoter_Profile1	Region_10354	7	120872883	120873300	Eef2k	ENSMUSG00000035064	eukaryotic elongation factor-2 kinase [Source:MGI Symbol;Acc:MGI:1195261]	2.32193	1.66437	4.75571	5.2698	5.42427
Promoter_Profile1	Region_10386	7	126595033	126595541	Il27	ENSMUSG00000044701	interleukin 27 [Source:MGI Symbol;Acc:MGI:2384409]	4.24793	2.98629	5.50417	5.66212	5.82637
Promoter_Profile1	Region_10403	7	127287709	127288686	Gm31897	ENSMUSG00000108760	predicted gene, 31897 [Source:MGI Symbol;Acc:MGI:5591056]	4.16993	5.30822	6.43379	6.71275	6.70438
Promoter_Profile1	Region_10409	7	127822468	127823065	Stx1b	ENSMUSG00000030806	syntaxin 1B [Source:MGI Symbol;Acc:MGI:1930705]	-0.152003	0.664366	3.8123	4.51773	5.7462
Promoter_Profile1	Region_10440	7	133940432	133940930	Adam12	ENSMUSG00000054555	a disintegrin and metallopeptidase domain 12 (meltrin alpha) [Source:MGI Symbol;Acc:MGI:105378]	-0.152003	0.512363	5.06605	4.66212	4.61692
Promoter_Profile1	Region_10447	7	135528973	135529490	Clrn3	ENSMUSG00000050866	clarin 3 [Source:MGI Symbol;Acc:MGI:2142022]	2.32193	3.24933	4.96984	5.62736	5.14048
Promoter_Profile1	Region_10466	7	139295608	139296826	Gm32486	ENSMUSG00000110115	predicted gene, 32486 [Source:MGI Symbol;Acc:MGI:5591645]	5.32193	5.57126	6.69682	6.94223	6.70438
Promoter_Profile1	Region_10493	7	143004766	143005684	Tspan32os	ENSMUSG00000052281	tetraspanin 32, opposite strand [Source:MGI Symbol;Acc:MGI:3705185]	5.61471	5.61856	6.71177	6.15245	6.7462
Promoter_Profile1	Region_10516	8	8334350	8334932	Gm31135	ENSMUSG00000109127	predicted gene, 31135 [Source:MGI Symbol;Acc:MGI:5590294]	2.80735	3.47172	5.32131	5.51773	4.70438
Promoter_Profile1	Region_10537	8	11476641	11477197	Rab20	ENSMUSG00000031504	RAB20, member RAS oncogene family [Source:MGI Symbol;Acc:MGI:102789]	5.04439	5.61856	6.35978	6.35727	6.68301
Promoter_Profile1	Region_10538	8	11477885	11478100	Rab20	ENSMUSG00000031504	RAB20, member RAS oncogene family [Source:MGI Symbol;Acc:MGI:102789]	4	3.47172	5.01875	5.59173	5.14048
Promoter_Profile1	Region_10574	8	20894176	20894639	Defb33	ENSMUSG00000074454	defensin beta 33 [Source:MGI Symbol;Acc:MGI:3647176]	2	2.66437	4.19932	5.99772	5.07635
Promoter_Profile1	Region_10733	8	70808345	70808659	Il12rb1	ENSMUSG00000000791	interleukin 12 receptor, beta 1 [Source:MGI Symbol;Acc:MGI:104579]	1.58496	2.98629	5.06605	5.39909	4.78684
Promoter_Profile1	Region_10741	8	71569900	71570777	Slc27a1	ENSMUSG00000031808	solute carrier family 27 (fatty acid transporter), member 1 [Source:MGI Symbol;Acc:MGI:1347098]	6.96578	7.23422	7.6741	8.08998	8.04318
Promoter_Profile1	Region_10782	8	82402384	82403327	Il15	ENSMUSG00000031712	interleukin 15 [Source:MGI Symbol;Acc:MGI:103014]	6	6.39229	6.9945	7.23559	6.97447
Promoter_Profile1	Region_10816	8	85557204	85557942	Dnaja2	ENSMUSG00000031701	DnaJ heat shock protein family (Hsp40) member A2 [Source:MGI Symbol;Acc:MGI:1931882]	3.58496	2.66437	4.96984	6.43973	6.86485
Promoter_Profile1	Region_10848	8	94178825	94179333	Mt1	ENSMUSG00000031765	metallothionein 1 [Source:MGI Symbol;Acc:MGI:97171]	7.21917	6.87382	7.86005	7.71275	7.63929
Promoter_Profile1	Region_10877	8	105374644	105375507	Plekhg4	ENSMUSG00000014782	pleckstrin homology domain containing, family G (with RhoGef domain) member 4 [Source:MGI Symbol;Acc:MGI:2142544]	4.80736	5.05668	6.65102	7.21232	7.10877
Promoter_Profile1	Region_10885	8	105937763	105938494	Gm16156	ENSMUSG00000087436	predicted gene 16156 [Source:MGI Symbol;Acc:MGI:3801720]	5.04439	5.70876	6.24114	6.47926	6.70438
Promoter_Profile1	Region_10969	8	120045023	120045373	Gm20388	ENSMUSG00000092329	predicted gene 20388 [Source:MGI Symbol;Acc:MGI:5141853]	4.9542	4.36481	6.2616	6.10269	5.90232
Promoter_Profile1	Region_10984	8	121806091	121806477	Gm20388	ENSMUSG00000092329	predicted gene 20388 [Source:MGI Symbol;Acc:MGI:5141853]	4.24793	4.1238	6.11186	5.224	5.37181
Promoter_Profile1	Region_11011	8	124229766	124230329	Gm20388	ENSMUSG00000092329	predicted gene 20388 [Source:MGI Symbol;Acc:MGI:5141853]	4.08746	4.24933	5.63542	6.91366	6.23163
Promoter_Profile1	Region_11018	8	124830027	124830349	Trim67	ENSMUSG00000036913	tripartite motif-containing 67 [Source:MGI Symbol;Acc:MGI:3045323]	4.39232	4.1238	5.72657	6.41955	6.31736
Promoter_Profile1	Region_11073	9	5345374	5345665	Casp12	ENSMUSG00000025887	caspase 12 [Source:MGI Symbol;Acc:MGI:1312922]	2.32193	2.24933	4.28178	5.02469	5.20188
Promoter_Profile1	Region_11095	9	14808173	14808537	Mre11a	ENSMUSG00000031928	MRE11A homolog A, double strand break repair nuclease [Source:MGI Symbol;Acc:MGI:1100512]	2.32193	2.66437	4.69682	5.39909	4.61692
Promoter_Profile1	Region_11104	9	20492507	20493719	Gm26733	ENSMUSG00000097469	predicted gene, 26733 [Source:MGI Symbol;Acc:MGI:5477227]	7.01123	6.87382	7.65875	7.53659	7.35839
Promoter_Profile1	Region_11255	9	56258403	56258740	Peak1	ENSMUSG00000074305	pseudopodium-enriched atypical kinase 1 [Source:MGI Symbol;Acc:MGI:2442366]	1.58496	0.664366	4.50417	4.35727	4.70438
Promoter_Profile1	Region_11384	9	83112353	83112671	Hmgn3	ENSMUSG00000066456	high mobility group nucleosomal binding domain 3 [Source:MGI Symbol;Acc:MGI:2138069]	3.16993	3.47172	5.24114	4.91366	5.42427
Promoter_Profile1	Region_11425	9	92249966	92250834	Plscr1	ENSMUSG00000032369	phospholipid scramblase 1 [Source:MGI Symbol;Acc:MGI:893575]	6.39232	6.44573	7.06605	7.38875	7.35839
Promoter_Profile1	Region_11427	9	92265754	92266158	Plscr1	ENSMUSG00000032369	phospholipid scramblase 1 [Source:MGI Symbol;Acc:MGI:893575]	3.16993	4.47172	5.66645	6.224	5.97447
Promoter_Profile1	Region_11476	9	102988620	102989017	Slco2a1	ENSMUSG00000032548	solute carrier organic anion transporter family, member 2a1 [Source:MGI Symbol;Acc:MGI:1346021]	0	0.664366	5.24114	5.59173	5.37181
Promoter_Profile1	Region_11509	9	109849301	109849776	Camp	ENSMUSG00000038357	cathelicidin antimicrobial peptide [Source:MGI Symbol;Acc:MGI:108443]	2	1.66437	5.06605	3.85477	3.93885
Promoter_Profile1	Region_11566	9	119444658	119445367	4930516B21Rik	ENSMUSG00000097504	RIKEN cDNA 4930516B21 gene [Source:MGI Symbol;Acc:MGI:1922364]	5.45943	5.18793	6.46941	6.05116	6.28934
Promoter_Profile1	Region_11581	9	120868182	120868841	AC145731.1	ENSMUSG00000111094	No description	4.24793	4.24933	5.89322	6.07716	6.00924
Promoter_Profile1	Region_1009	10	19124727	19125062	AC158622.4	ENSMUSG00000111320	No description	-0.152003	0.512363	2.91921	4.59173	5.31736
Promoter_Profile1	Region_1076	10	34127754	34128723	Fam26f	ENSMUSG00000046031	family with sequence similarity 26, member F [Source:MGI Symbol;Acc:MGI:2443082]	5.2854	5.36481	6.43379	6.85477	6.37181
Promoter_Profile1	Region_1204	10	61716352	61716726	Aifm2	ENSMUSG00000020085	apoptosis-inducing factor, mitochondrion- associated 2 [Source:MGI Symbol;Acc:MGI:1918611]	2.58496	0.664366	4.50417	6.20054	6.44981
Promoter_Profile1	Region_1228	10	67497328	67497889	AC153379.1	ENSMUSG00000112120	No description	0	0.664366	5.06605	5.55521	5.37181
Promoter_Profile1	Region_1268	10	75935583	75936305	Mmp11	ENSMUSG00000000901	matrix metallopeptidase 11 [Source:MGI Symbol;Acc:MGI:97008]	5.24793	4.75183	5.96984	6.57358	6.26077
Promoter_Profile1	Region_1289	10	78599663	78600291	Gm37514	ENSMUSG00000104370	predicted gene, 37514 [Source:MGI Symbol;Acc:MGI:5610742]	3	2.24933	4.43379	5.59173	4.78684
Promoter_Profile1	Region_1373	10	86124029	86124627	Syn3	ENSMUSG00000059602	synapsin III [Source:MGI Symbol;Acc:MGI:1351334]	5.88264	5.18793	7.12308	7.51773	7.4749
Promoter_Profile1	Region_1397	10	89744214	89744436	Uhrf1bp1l	ENSMUSG00000019951	UHRF1 (ICBP90) binding protein 1-like [Source:MGI Symbol;Acc:MGI:2442888]	4.80736	4.91229	5.72657	6.2698	5.7462
Promoter_Profile1	Region_1419	10	93829947	93830523	Usp44	ENSMUSG00000020020	ubiquitin specific peptidase 44 [Source:MGI Symbol;Acc:MGI:3045318]	4	3.83429	6.04259	6.80896	6.00924
Promoter_Profile1	Region_1420	10	93833477	93834308	Usp44	ENSMUSG00000020020	ubiquitin specific peptidase 44 [Source:MGI Symbol;Acc:MGI:3045318]	5.16993	5.05668	6.45171	6.07716	6.26077
Promoter_Profile1	Region_1537	10	117412678	117412892	AC123694.3	ENSMUSG00000112796	No description	3	1.66437	4.75571	4.91366	4.70438
Promoter_Profile1	Region_1577	10	120665668	120666092	AC134528.2	ENSMUSG00000112716	No description	5.2854	5.05668	6.34068	6.91366	6.28934
Promoter_Profile1	Region_1578	10	120698536	120699119	AC134528.2	ENSMUSG00000112716	No description	2.58496	2.24933	5.28178	5.72924	5.52381
Promoter_Profile1	Region_1589	10	121461438	121461820	Rassf3	ENSMUSG00000025795	Ras association (RalGDS/AF-6) domain family member 3 [Source:MGI Symbol;Acc:MGI:2179722]	1	2.24933	3.8123	5.39909	5.52381
Promoter_Profile1	Region_1592	10	121586059	121587466	Tbk1	ENSMUSG00000020115	TANK-binding kinase 1 [Source:MGI Symbol;Acc:MGI:1929658]	7.8009	7.96815	8.49124	8.42462	8.30342
Promoter_Profile1	Region_1622	10	128036878	128037082	Naca	ENSMUSG00000061315	nascent polypeptide-associated complex alpha polypeptide [Source:MGI Symbol;Acc:MGI:106095]	3.70044	4.24933	5.43379	5.2698	5.31736
Promoter_Profile1	Region_1657	11	3486145	3486844	Pla2g3	ENSMUSG00000034579	phospholipase A2, group III [Source:MGI Symbol;Acc:MGI:2444945]	4.58496	2.98629	6.04259	6.3142	6.82637
Promoter_Profile1	Region_1686	11	9117872	9118866	Upp1	ENSMUSG00000020407	uridine phosphorylase 1 [Source:MGI Symbol;Acc:MGI:1097668]	6.35755	5.98629	7.78428	7.98405	7.6722
Promoter_Profile1	Region_1715	11	20939603	20940052	Gm23681	ENSMUSG00000096061	predicted gene, 23681 [Source:MGI Symbol;Acc:MGI:5453458]	0	0.512363	3.91921	5.59173	5.42427
Promoter_Profile1	Region_1832	11	48990166	48990546	Gm12185	ENSMUSG00000048852	predicted gene 12185 [Source:MGI Symbol;Acc:MGI:3652173]	-0.152003	1.66437	4.86674	4.35727	3.20188
Promoter_Profile1	Region_1837	11	49609034	49610269	Flt4	ENSMUSG00000020357	FMS-like tyrosine kinase 4 [Source:MGI Symbol;Acc:MGI:95561]	5	4.98629	6.17795	6.82439	6.42427
Promoter_Profile1	Region_1858	11	53768789	53768989	Irf1	ENSMUSG00000018899	interferon regulatory factor 1 [Source:MGI Symbol;Acc:MGI:96590]	1.58496	3.83429	6.11186	5.97024	6.49956
Promoter_Profile1	Region_1915	11	62732730	62733114	Zfp287	ENSMUSG00000005267	zinc finger protein 287 [Source:MGI Symbol;Acc:MGI:2176561]	3.16993	2.66437	4.91921	5.99772	6.00924
Promoter_Profile1	Region_1994	11	75513344	75514068	Scarf1	ENSMUSG00000038188	scavenger receptor class F, member 1 [Source:MGI Symbol;Acc:MGI:2449455]	2.80735	3.98629	5.91921	6.29217	5.70438
Promoter_Profile1	Region_2006	11	76397756	76398152	Nxn	ENSMUSG00000020844	nucleoredoxin [Source:MGI Symbol;Acc:MGI:109331]	3.45943	3.83429	5.53812	4.72924	5.4749
Promoter_Profile1	Region_2031	11	78920494	78920830	Nos2	ENSMUSG00000020826	nitric oxide synthase 2, inducible [Source:MGI Symbol;Acc:MGI:97361]	2.32193	2.24933	5.01875	5.79337	6.52381
Promoter_Profile1	Region_2059	11	83039253	83039455	Slfn10-ps	ENSMUSG00000072621	schlafen 10, pseudogene [Source:MGI Symbol;Acc:MGI:3512288]	3	3.98629	5.11186	5.47926	5.57111
Promoter_Profile1	Region_2064	11	83064899	83065202	Slfn2	ENSMUSG00000072620	schlafen 2 [Source:MGI Symbol;Acc:MGI:1313258]	5.80735	5.57126	6.24114	6.85477	6.70438
Promoter_Profile1	Region_2066	11	83116750	83117277	Slfn1	ENSMUSG00000078763	schlafen 1 [Source:MGI Symbol;Acc:MGI:1313259]	3.58496	4.24933	5.63542	5.3142	5.20188
Promoter_Profile1	Region_2068	11	83191091	83191777	Slfn3	ENSMUSG00000018986	schlafen 3 [Source:MGI Symbol;Acc:MGI:1329005]	4.58496	4.1238	5.24114	5.99772	5.78684
Promoter_Profile1	Region_2078	11	83747868	83748286	Wfdc21	ENSMUSG00000051748	WAP four-disulfide core domain 21 [Source:MGI Symbol;Acc:MGI:1913357]	2.58496	0.664366	4.96984	4.43973	4.52381
Promoter_Profile1	Region_2109	11	90029366	90029891	Tmem100	ENSMUSG00000069763	transmembrane protein 100 [Source:MGI Symbol;Acc:MGI:1915138]	6.35755	6.41925	6.93204	7.32509	6.9207
Promoter_Profile1	Region_2151	11	97840604	97841319	B230217C12Rik	ENSMUSG00000050538	RIKEN cDNA B230217C12 gene [Source:MGI Symbol;Acc:MGI:1915377]	3.32193	4.75183	5.89322	5.97024	6.00924
Promoter_Profile1	Region_2231	11	107468760	107469285	Pitpnc1	ENSMUSG00000040430	phosphatidylinositol transfer protein, cytoplasmic 1 [Source:MGI Symbol;Acc:MGI:1919045]	6.30378	5.75183	7.11186	6.92802	7.31736
Promoter_Profile1	Region_2355	11	121091058	121091316	Gm11792	ENSMUSG00000083137	predicted gene 11792 [Source:MGI Symbol;Acc:MGI:3652127]	2.58496	0.664366	5.19932	5.97024	5.42427
Promoter_Profile1	Region_2408	12	13268833	13270328	Nbas	ENSMUSG00000020576	neuroblastoma amplified sequence [Source:MGI Symbol;Acc:MGI:1918419]	5.90689	6.24933	6.89322	7.10269	6.95677
Promoter_Profile1	Region_2469	12	32709344	32709747	AC164561.1	ENSMUSG00000112218	No description	-0.152003	0.512363	3.28178	4.59173	4.31736
Promoter_Profile1	Region_2510	12	38904506	38905008	CR974485.5	ENSMUSG00000113933	No description	3.16993	2.66437	4.96984	5.82439	6.82637
Promoter_Profile1	Region_2540	12	52029979	52030456	Gpr33	ENSMUSG00000035148	G protein-coupled receptor 33 [Source:MGI Symbol;Acc:MGI:1277106]	-0.152003	0.512363	4.91921	5.99772	5.26077
Promoter_Profile1	Region_2595	12	71848226	71848550	Daam1	ENSMUSG00000034574	dishevelled associated activator of morphogenesis 1 [Source:MGI Symbol;Acc:MGI:1914596]	0	0.512363	3.43379	4.51773	3.93885
Promoter_Profile1	Region_2633	12	76942999	76943819	Max	ENSMUSG00000059436	Max protein [Source:MGI Symbol;Acc:MGI:96921]	4.32193	3.83429	5.24114	5.85477	6.14048
Promoter_Profile1	Region_2650	12	79132141	79132515	Arg2	ENSMUSG00000021125	arginase type II [Source:MGI Symbol;Acc:MGI:1330806]	5.58496	5.52235	6.66645	6.62736	6.93885
Promoter_Profile1	Region_2729	12	87236399	87237342	Noxred1	ENSMUSG00000072919	NADP+ dependent oxidoreductase domain containing 1 [Source:MGI Symbol;Acc:MGI:1918525]	5.08746	5.36481	7.05437	7.10269	6.82637
Promoter_Profile1	Region_2734	12	87470245	87470885	Snw1	ENSMUSG00000021039	SNW domain containing 1 [Source:MGI Symbol;Acc:MGI:1913604]	5	4.98629	6.34068	6.83966	7.18677
Promoter_Profile1	Region_2761	12	98832999	98833505	Eml5	ENSMUSG00000051166	echinoderm microtubule associated protein like 5 [Source:MGI Symbol;Acc:MGI:2442513]	3.32193	1.66437	5.32131	5.59173	5.7462
Promoter_Profile1	Region_2815	12	104214061	104214761	Serpina3f	ENSMUSG00000066363	serine (or cysteine) peptidase inhibitor, clade A, member 3F [Source:MGI Symbol;Acc:MGI:2182838]	3.16993	4.1238	6.43379	6.53659	6.44981
Promoter_Profile1	Region_2818	12	104230899	104231162	Gm8918	ENSMUSG00000101862	predicted gene 8918 [Source:MGI Symbol;Acc:MGI:3643558]	3.45943	2.98629	5.50417	5.94223	5.66131
Promoter_Profile1	Region_2863	12	111441450	111442763	Tnfaip2	ENSMUSG00000021281	tumor necrosis factor, alpha-induced protein 2 [Source:MGI Symbol;Acc:MGI:104960]	8.11374	8.14818	8.39726	8.61853	8.58846
Promoter_Profile1	Region_2873	12	111943956	111944663	AC132623.2	ENSMUSG00000113769	No description	6.16993	5.66437	7.22038	6.76166	6.8837
Promoter_Profile1	Region_2914	13	3633809	3634432	Asb13	ENSMUSG00000033781	ankyrin repeat and SOCS box-containing 13 [Source:MGI Symbol;Acc:MGI:2145525]	5.9542	6.44573	6.8261	6.91366	6.99196
Promoter_Profile1	Region_2974	13	10360454	10361178	Chrm3	ENSMUSG00000046159	cholinergic receptor, muscarinic 3, cardiac [Source:MGI Symbol;Acc:MGI:88398]	0	2.66437	5.11186	5.85477	5.4749
Promoter_Profile1	Region_2991	13	15929580	15930334	AC121583.1	ENSMUSG00000113701	No description	5.24793	4.83429	6.46941	6.43973	6.8837
Promoter_Profile1	Region_3082	13	32996776	32997242	AL589871.2	ENSMUSG00000114185	No description	0	0.512363	3.43379	5.76166	5.00924
Promoter_Profile1	Region_3084	13	33077009	33077701	Serpinb1b	ENSMUSG00000051029	serine (or cysteine) peptidase inhibitor, clade B, member 1b [Source:MGI Symbol;Acc:MGI:2445361]	7.58496	7.50986	8.09485	8.64049	8.54766
Promoter_Profile1	Region_3188	13	45101847	45102090	AC159210.1	ENSMUSG00000113553	No description	2.32193	2.66437	4.28178	5.3142	5.20188
Promoter_Profile1	Region_3213	13	50418704	50418994	Gm8739	ENSMUSG00000101136	predicted gene 8739 [Source:MGI Symbol;Acc:MGI:3644775]	2.80735	4.24933	5.91921	5.85477	5.66131
Promoter_Profile1	Region_3249	13	53018015	53018384	AC118222.2	ENSMUSG00000113101	No description	2.32193	1.66437	4.43379	5.59173	6.68301
Promoter_Profile1	Region_3261	13	55022757	55023054	Hk3	ENSMUSG00000025877	hexokinase 3 [Source:MGI Symbol;Acc:MGI:2670962]	5.04439	4.47172	5.69682	6.17669	6.26077
Promoter_Profile1	Region_3324	13	74638971	74640390	Erap1	ENSMUSG00000021583	endoplasmic reticulum aminopeptidase 1 [Source:MGI Symbol;Acc:MGI:1933403]	6.85798	7.05668	7.54649	7.70443	7.76667
Promoter_Profile1	Region_3396	13	94295008	94295236	AC148334.1	ENSMUSG00000113494	No description	4.45943	4.66437	5.63542	6.224	5.61692
Promoter_Profile1	Region_3429	13	98946546	98946927	AC154849.3	ENSMUSG00000114569	No description	3.70044	3.47172	5.89322	5.76166	7.09265
Promoter_Profile1	Region_3505	13	112136812	112137915	AC160991.1	ENSMUSG00000114361	No description	4.45943	4.36481	5.83978	6.49862	6.49956
Promoter_Profile1	Region_3582	14	20214190	20214678	AC159106.2	ENSMUSG00000114439	No description	2.58496	2.98629	5.32131	5.12779	5.00924
Promoter_Profile1	Region_3596	14	22020334	22020741	Lrmda	ENSMUSG00000063458	leucine rich melanocyte differentiation associated [Source:MGI Symbol;Acc:MGI:1923883]	5.04439	4.66437	6.22038	6.2698	6.37181
Promoter_Profile1	Region_3688	14	51894329	51894976	Slc39a2	ENSMUSG00000072572	solute carrier family 39 (zinc transporter), member 2 [Source:MGI Symbol;Acc:MGI:2684326]	0	1.66437	4.50417	5.66212	4.93885
Promoter_Profile1	Region_3697	14	54433315	54434102	Mmp14	ENSMUSG00000000957	matrix metallopeptidase 14 (membrane- inserted) [Source:MGI Symbol;Acc:MGI:101900]	5.39232	5.41925	6.65102	6.88451	6.8837
Promoter_Profile1	Region_3776	14	66279227	66279742	Ptk2b	ENSMUSG00000059456	PTK2 protein tyrosine kinase 2 beta [Source:MGI Symbol;Acc:MGI:104908]	3.90689	3.98629	5.94475	5.66212	5.70438
Promoter_Profile1	Region_3801	14	73048949	73049537	Cysltr2	ENSMUSG00000033470	cysteinyl leukotriene receptor 2 [Source:MGI Symbol;Acc:MGI:1917336]	4.24793	4.36481	5.9945	6.39909	5.70438
Promoter_Profile1	Region_3888	14	103046791	103047331	Acod1	ENSMUSG00000022126	aconitate decarboxylase 1 [Source:MGI Symbol;Acc:MGI:103206]	3.32193	3.66437	6.8261	7.18867	7.6056
Promoter_Profile1	Region_3889	14	103048401	103049019	Acod1	ENSMUSG00000022126	aconitate decarboxylase 1 [Source:MGI Symbol;Acc:MGI:103206]	4.80736	4.83429	7.57946	6.85477	7.04318
Promoter_Profile1	Region_3996	15	6579261	6579907	Fyb	ENSMUSG00000022148	FYN binding protein [Source:MGI Symbol;Acc:MGI:1346327]	6.06609	5.79365	6.71177	6.91366	7.00924
Promoter_Profile1	Region_4256	15	74998849	74999342	Ly6a	ENSMUSG00000075602	lymphocyte antigen 6 complex, locus A [Source:MGI Symbol;Acc:MGI:107527]	2.32193	2.98629	4.96984	6.07716	6.04318
Promoter_Profile1	Region_4257	15	74999644	75000208	Ly6a	ENSMUSG00000075602	lymphocyte antigen 6 complex, locus A [Source:MGI Symbol;Acc:MGI:107527]	2.32193	3.24933	5.06605	6.3142	5.52381
Promoter_Profile1	Region_4270	15	76949223	76949643	1110038F14Rik	ENSMUSG00000063236	RIKEN cDNA 1110038F14 gene [Source:MGI Symbol;Acc:MGI:2152337]	0	0.664366	3.43379	5.66212	4.78684
Promoter_Profile1	Region_4327	15	83565564	83565948	Tspo	ENSMUSG00000041736	translocator protein [Source:MGI Symbol;Acc:MGI:88222]	3	3.47172	4.96984	6.49862	6.37181
Promoter_Profile1	Region_4422	15	102233792	102234125	Rarg	ENSMUSG00000001288	retinoic acid receptor, gamma [Source:MGI Symbol;Acc:MGI:97858]	3.45943	3.66437	5.32131	5.39909	4.93885
Promoter_Profile1	Region_4447	16	8766295	8766506	Usp7	ENSMUSG00000022710	ubiquitin specific peptidase 7 [Source:MGI Symbol;Acc:MGI:2182061]	2.58496	3.47172	5.24114	5.17669	5.86485
Promoter_Profile1	Region_4463	16	10814822	10815128	Gm11172	ENSMUSG00000079740	predicted gene 11172 [Source:MGI Symbol;Acc:MGI:3779427]	1	2.24933	4.8123	5.43973	4.70438
Promoter_Profile1	Region_4557	16	25058070	25058376	A230028O05Rik	ENSMUSG00000096960	RIKEN cDNA A230028O05 gene [Source:MGI Symbol;Acc:MGI:2442126]	2	2.24933	4.19932	5.224	5.86485
Promoter_Profile1	Region_4620	16	36221730	36221942	2010005H15Rik	ENSMUSG00000095620	RIKEN cDNA 2010005H15 gene [Source:MGI Symbol;Acc:MGI:1924020]	0	1.66437	4.57129	4.2698	4.20188
Promoter_Profile1	Region_4663	16	44811657	44811854	Cd200r4	ENSMUSG00000062082	CD200 receptor 4 [Source:MGI Symbol;Acc:MGI:3036289]	3.80735	3.24933	4.69682	5.69607	5.61692
Promoter_Profile1	Region_4670	16	45736794	45737001	Abhd10	ENSMUSG00000033157	abhydrolase domain containing 10 [Source:MGI Symbol;Acc:MGI:2442422]	1.58496	3.24933	4.63542	5.3142	5.31736
Promoter_Profile1	Region_4764	16	76118521	76119126	Gm37705	ENSMUSG00000103648	predicted gene, 37705 [Source:MGI Symbol;Acc:MGI:5610933]	-0.152003	1.66437	5.19932	6.37833	5.86485
Promoter_Profile1	Region_4974	17	17887783	17888159	Fpr2	ENSMUSG00000052270	formyl peptide receptor 2 [Source:MGI Symbol;Acc:MGI:1278319]	4.24793	4.1238	5.57129	5.91366	5.61692
Promoter_Profile1	Region_4989	17	23998371	23998791	Prss22	ENSMUSG00000045027	protease, serine 22 [Source:MGI Symbol;Acc:MGI:1918085]	2.58496	2.24933	4.35978	5.47926	6.10877
Promoter_Profile1	Region_5081	17	33919413	33919912	Tapbp	ENSMUSG00000024308	TAP binding protein [Source:MGI Symbol;Acc:MGI:1201689]	6.02237	6.30822	7.6117	7.30323	7.04318
Promoter_Profile1	Region_5085	17	34152680	34153522	H2-DMb1	ENSMUSG00000079547	histocompatibility 2, class II, locus Mb1 [Source:MGI Symbol;Acc:MGI:95922]	5.42626	6.02192	6.8123	7.33589	7.09265
Promoter_Profile1	Region_5119	17	34862000	34862863	Cfb	ENSMUSG00000090231	complement factor B [Source:MGI Symbol;Acc:MGI:105975]	2.58496	3.66437	5.39726	6.9563	6.9207
Promoter_Profile1	Region_5132	17	35424396	35425073	H2-Q6	ENSMUSG00000073409	histocompatibility 2, Q region locus 6 [Source:MGI Symbol;Acc:MGI:95935]	6.75489	7.27908	8.01272	7.83966	7.9298
Promoter_Profile1	Region_5136	17	35821246	35822156	Ier3	ENSMUSG00000003541	immediate early response 3 [Source:MGI Symbol;Acc:MGI:104814]	5.39232	5.70876	6.8123	6.91366	7.31736
Promoter_Profile1	Region_5145	17	36205492	36205999	Gm8835	ENSMUSG00000092457	predicted gene 8835 [Source:MGI Symbol;Acc:MGI:3646857]	5.67243	5.47172	6.58759	6.47926	6.70438
Promoter_Profile1	Region_5161	17	44078734	44079031	Enpp5	ENSMUSG00000023960	ectonucleotide pyrophosphatase/phosphodiesterase 5 [Source:MGI Symbol;Acc:MGI:1933830]	2.80735	3.98629	5.11186	4.97024	5.00924
Promoter_Profile1	Region_5163	17	44187391	44187964	Clic5	ENSMUSG00000023959	chloride intracellular channel 5 [Source:MGI Symbol;Acc:MGI:1917912]	3.45943	3.66437	5.60371	5.62736	5.57111
Promoter_Profile1	Region_5184	17	46162997	46163460	Gtpbp2	ENSMUSG00000023952	GTP binding protein 2 [Source:MGI Symbol;Acc:MGI:1860138]	4.90689	5.24933	6.63542	6.85477	6.76667
Promoter_Profile1	Region_5399	17	86964589	86964961	Rhoq	ENSMUSG00000024143	ras homolog family member Q [Source:MGI Symbol;Acc:MGI:1931553]	6.22882	6.47172	7.03072	6.92802	7.35839
Promoter_Profile1	Region_5480	18	24652119	24652386	Mocos	ENSMUSG00000039616	molybdenum cofactor sulfurase [Source:MGI Symbol;Acc:MGI:1915841]	3.90689	2.98629	5.15625	5.39909	5.4749
Promoter_Profile1	Region_5495	18	32817887	32818921	4930455D15Rik	ENSMUSG00000097553	RIKEN cDNA 4930455D15 gene [Source:MGI Symbol;Acc:MGI:1923045]	4.64386	4.24933	5.28178	5.94223	5.61692
Promoter_Profile1	Region_5560	18	46598857	46599126	Eif1a	ENSMUSG00000057561	eukaryotic translation initiation factor 1A [Source:MGI Symbol;Acc:MGI:95298]	2.58496	3.83429	5.78428	5.82439	5.97447
Promoter_Profile1	Region_5609	18	60211638	60212130	Gm4951	ENSMUSG00000073555	predicted gene 4951 [Source:MGI Symbol;Acc:MGI:3644953]	2	0.664366	6.22038	6.37833	6.14048
Promoter_Profile1	Region_5612	18	60273045	60273662	Gm4841	ENSMUSG00000068606	predicted gene 4841 [Source:MGI Symbol;Acc:MGI:3643814]	-0.152003	0.512363	5.32131	5.59173	4.52381
Promoter_Profile1	Region_5615	18	60375663	60376289	Iigp1	ENSMUSG00000054072	interferon inducible GTPase 1 [Source:MGI Symbol;Acc:MGI:1926259]	-0.152003	0.512363	5.91921	6.29217	5.61692
Promoter_Profile1	Region_5709	18	74910784	74911149	Gm25594	ENSMUSG00000076229	predicted gene, 25594 [Source:MGI Symbol;Acc:MGI:5455371]	2.58496	3.66437	5.32131	6.10269	5.86485
Promoter_Profile1	Region_5797	19	5512149	5512560	Gm31166	ENSMUSG00000109695	predicted gene, 31166 [Source:MGI Symbol;Acc:MGI:5590325]	3.70044	3.66437	5.72657	5.72924	5.7462
Promoter_Profile1	Region_5820	19	6858032	6858538	Ccdc88b	ENSMUSG00000047810	coiled-coil domain containing 88B [Source:MGI Symbol;Acc:MGI:1925567]	4.24793	5.05668	6.01875	6.07716	5.70438
Promoter_Profile1	Region_5858	19	10305560	10305965	Dagla	ENSMUSG00000035735	diacylglycerol lipase, alpha [Source:MGI Symbol;Acc:MGI:2677061]	2.58496	2.66437	4.50417	5.224	6.20188
Promoter_Profile1	Region_5872	19	11640742	11641144	Ms4a3	ENSMUSG00000024681	membrane-spanning 4-domains, subfamily A, member 3 [Source:MGI Symbol;Acc:MGI:2158468]	3.58496	2.24933	6.06605	5.43973	5.37181
Promoter_Profile1	Region_5873	19	11698376	11698649	Oosp3	ENSMUSG00000055933	oocyte secreted protein 3 [Source:MGI Symbol;Acc:MGI:2684943]	4.64386	4.1238	5.83978	5.94223	5.70438
Promoter_Profile1	Region_5930	19	23643449	23643754	1700028P14Rik	ENSMUSG00000033053	RIKEN cDNA 1700028P14 gene [Source:MGI Symbol;Acc:MGI:1914733]	-0.152003	0.664366	4.35978	4.66212	2.61692
Promoter_Profile1	Region_5966	19	29367005	29367616	Plgrkt	ENSMUSG00000016495	plasminogen receptor, C-terminal lysine transmembrane protein [Source:MGI Symbol;Acc:MGI:1915009]	4.64386	5.61856	6.79836	6.99772	6.93885
Promoter_Profile1	Region_5998	19	33158334	33159031	Rnls	ENSMUSG00000071573	renalase, FAD-dependent amine oxidase [Source:MGI Symbol;Acc:MGI:1915045]	2.80735	3.66437	5.19932	5.76166	5.70438
Promoter_Profile1	Region_6005	19	34167963	34168472	Ankrd22	ENSMUSG00000024774	ankyrin repeat domain 22 [Source:MGI Symbol;Acc:MGI:1277101]	2.80735	3.24933	5.15625	4.35727	4.61692
Promoter_Profile1	Region_6033	19	36347259	36347731	AC117769.4	ENSMUSG00000114859	No description	4.08746	3.83429	5.19932	5.85477	5.07635
Promoter_Profile1	Region_6084	19	44115689	44116036	Cwf19l1	ENSMUSG00000025200	CWF19-like 1, cell cycle control (S. pombe) [Source:MGI Symbol;Acc:MGI:1919752]	1.58496	1.66437	4.19932	5.2698	5.07635
Promoter_Profile1	Region_11666	X	52575423	52575980	Gpc3	ENSMUSG00000055653	glypican 3 [Source:MGI Symbol;Acc:MGI:104903]	3.45943	2.66437	4.86674	5.17669	4.61692
Promoter_Profile1	Region_11740	X	135692717	135693153	Tcp11x2	ENSMUSG00000058252	t-complex 11 family, X-linked 2 [Source:MGI Symbol;Acc:MGI:1919091]	-0.152003	0.664366	4.75571	4.35727	4.42427
Promoter_Profile1	Region_11748	X	142683059	142683663	Tmem164	ENSMUSG00000047045	transmembrane protein 164 [Source:MGI Symbol;Acc:MGI:2148020]	5.20945	5.30822	6.45171	6.64484	6.5942
Promoter_Profile1	Region_11766	X	158248671	158248941	Gm8662	ENSMUSG00000081797	predicted gene 8662 [Source:MGI Symbol;Acc:MGI:3645694]	0	0.664366	3.91921	4.72924	4.70438
Promoter_Profile1	Region_11785	X	164436445	164436969	Asb11	ENSMUSG00000031382	ankyrin repeat and SOCS box-containing 11 [Source:MGI Symbol;Acc:MGI:1916104]	2.32193	2.66437	4.19932	5.69607	5.20188
Promoter_Profile1	Region_11786	X	164437823	164438168	Asb11	ENSMUSG00000031382	ankyrin repeat and SOCS box-containing 11 [Source:MGI Symbol;Acc:MGI:1916104]	1	0.512363	3.8123	4.51773	5.57111
Promoter_Profile2	Region_176	1	60898817	60899575	Ctla4	ENSMUSG00000026011	cytotoxic T-lymphocyte-associated protein 4 [Source:MGI Symbol;Acc:MGI:88556]	2.80735	2.98629	3.43379	5.2698	6.26077
Promoter_Profile2	Region_250	1	74295236	74296197	Pnkd	ENSMUSG00000026179	paroxysmal nonkinesiogenic dyskinesia [Source:MGI Symbol;Acc:MGI:1930773]	5.90689	6.36481	5.50417	7.59173	7.8837
Promoter_Profile2	Region_296	1	85988384	85988981	Gm28100	ENSMUSG00000100108	predicted gene 28100 [Source:MGI Symbol;Acc:MGI:5578806]	4.39232	4.91229	4.91921	6.37833	6.44981
Promoter_Profile2	Region_303	1	87180420	87181469	Prss56	ENSMUSG00000036480	protease, serine 56 [Source:MGI Symbol;Acc:MGI:1916703]	4	5.41925	4.8123	6.66212	7.68301
Promoter_Profile2	Region_355	1	93166816	93167017	Crocc2	ENSMUSG00000084989	ciliary rootlet coiled-coil, rootletin family member 2 [Source:MGI Symbol;Acc:MGI:3045962]	3.16993	3.98629	3.57129	5.35727	6.00924
Promoter_Profile2	Region_359	1	93529845	93530052	Farp2	ENSMUSG00000034066	FERM, RhoGEF and pleckstrin domain protein 2 [Source:MGI Symbol;Acc:MGI:2385126]	-0.152003	0.512363	2.11186	4.43973	4.61692
Promoter_Profile2	Region_461	1	133129278	133130061	Gm26616	ENSMUSG00000102425	predicted gene, 26616 [Source:MGI Symbol;Acc:MGI:5477110]	6.12928	6.52235	6.71177	7.56442	7.63929
Promoter_Profile2	Region_530	1	149840858	149841551	Pla2g4a	ENSMUSG00000056220	phospholipase A2, group IVA (cytosolic, calcium-dependent) [Source:MGI Symbol;Acc:MGI:1195256]	7.09803	7.03941	7.24114	8.51298	8.03477
Promoter_Profile2	Region_531	1	149841924	149842394	Pla2g4a	ENSMUSG00000056220	phospholipase A2, group IVA (cytosolic, calcium-dependent) [Source:MGI Symbol;Acc:MGI:1195256]	5.32193	5.79365	5.94475	7.14017	6.84574
Promoter_Profile2	Region_536	1	150099470	150100263	Ptgs2os	ENSMUSG00000097028	prostaglandin-endoperoxide synthase 2, opposite strand [Source:MGI Symbol;Acc:MGI:2443180]	5.16993	5.24933	5.78428	6.94223	7.52381
Promoter_Profile2	Region_539	1	150145027	150145473	Gm9687	ENSMUSG00000101199	predicted gene 9687 [Source:MGI Symbol;Acc:MGI:3780095]	4.90689	4.75183	4.86674	5.94223	6.52381
Promoter_Profile2	Region_638	1	161728578	161729075	Gm15429	ENSMUSG00000040323	predicted pseudogene 15429 [Source:MGI Symbol;Acc:MGI:3642423]	4.52356	5.57126	4.96984	6.74554	6.68301
Promoter_Profile2	Region_699	1	170912253	170912790	Fcrlb	ENSMUSG00000070524	Fc receptor-like B [Source:MGI Symbol;Acc:MGI:3576487]	3.58496	3.98629	4.50417	6.45963	6.82637
Promoter_Profile2	Region_709	1	171113830	171114283	Cfap126	ENSMUSG00000026649	cilia and flagella associated protein 126 [Source:MGI Symbol;Acc:MGI:1922722]	5.78136	5.94977	5.83978	6.60965	6.8837
Promoter_Profile2	Region_718	1	171608508	171608707	Cd244	ENSMUSG00000004709	CD244 natural killer cell receptor 2B4 [Source:MGI Symbol;Acc:MGI:109294]	2.58496	2.66437	1.69682	4.07716	4.93885
Promoter_Profile2	Region_726	1	171915467	171916027	Gm37065	ENSMUSG00000104413	predicted gene, 37065 [Source:MGI Symbol;Acc:MGI:5610293]	4.32193	5.41925	4.8123	6.60965	6.66131
Promoter_Profile2	Region_747	1	173941646	173942786	Mndal	ENSMUSG00000090272	myeloid nuclear differentiation antigen like [Source:MGI Symbol;Acc:MGI:3780953]	6.12928	6.21895	6.74121	7.40936	7.33116
Promoter_Profile2	Region_750	1	174052979	174053432	Olfr432	ENSMUSG00000047048	olfactory receptor 432 [Source:MGI Symbol;Acc:MGI:3030266]	4.58496	4.66437	4.69682	6.47926	7.04318
Promoter_Profile2	Region_773	1	177643878	177644775	2310043L19Rik	ENSMUSG00000101746	RIKEN cDNA 2310043L19 gene [Source:MGI Symbol;Acc:MGI:1922839]	6.76818	6.68673	6.45171	7.70443	7.93885
Promoter_Profile2	Region_6261	2	24335268	24335799	Il1rn	ENSMUSG00000026981	interleukin 1 receptor antagonist [Source:MGI Symbol;Acc:MGI:96547]	3.45943	4.66437	3.69682	5.85477	5.66131
Promoter_Profile2	Region_6296	2	28498518	28498830	Gbgt1	ENSMUSG00000026829	globoside alpha-1,3-N- acetylgalactosaminyltransferase 1 [Source:MGI Symbol;Acc:MGI:2449143]	2	3.24933	3.43379	5.12779	5.70438
Promoter_Profile2	Region_6326	2	32585400	32585594	St6galnac4	ENSMUSG00000079442	ST6 (alpha-N-acetyl-neuraminyl-2,3-beta- galactosyl-1,3)-N-acetylgalactosaminide alpha-2,6- sialyltransferase 4 [Source:MGI Symbol;Acc:MGI:1341894]	1.58496	2.24933	2.11186	5.3142	5.31736
Promoter_Profile2	Region_6468	2	61579237	61579880	Tank	ENSMUSG00000064289	TRAF family member-associated Nf-kappa B activator [Source:MGI Symbol;Acc:MGI:107676]	4.08746	5.47172	4.57129	6.64484	6.61692
Promoter_Profile2	Region_6597	2	92059464	92060039	Gm13780	ENSMUSG00000087197	predicted gene 13780 [Source:MGI Symbol;Acc:MGI:3650707]	5.08746	5.83429	5.46941	6.43973	6.57111
Promoter_Profile2	Region_6609	2	101679227	101679459	Traf6	ENSMUSG00000027164	TNF receptor-associated factor 6 [Source:MGI Symbol;Acc:MGI:108072]	3.45943	4.57126	4.01875	5.79337	5.42427
Promoter_Profile2	Region_6747	2	127890692	127890900	Acoxl	ENSMUSG00000027380	acyl-Coenzyme A oxidase-like [Source:MGI Symbol;Acc:MGI:1921371]	2	0.664366	-0.0401458	4.51773	5.14048
Promoter_Profile2	Region_6757	2	128698218	128698906	Mertk	ENSMUSG00000014361	c-mer proto-oncogene tyrosine kinase [Source:MGI Symbol;Acc:MGI:96965]	5.08746	4.47172	4.96984	6.224	5.90232
Promoter_Profile2	Region_6769	2	129315909	129316281	Gm25703	ENSMUSG00000065057	predicted gene, 25703 [Source:MGI Symbol;Acc:MGI:5455480]	4.90689	5.18793	5.15625	6.2698	6.78684
Promoter_Profile2	Region_6824	2	134764253	134764964	Gm14038	ENSMUSG00000083879	predicted gene 14038 [Source:MGI Symbol;Acc:MGI:3650657]	3.70044	3.66437	4.43379	5.82439	5.7462
Promoter_Profile2	Region_6935	2	155751018	155751640	Procr	ENSMUSG00000027611	protein C receptor, endothelial [Source:MGI Symbol;Acc:MGI:104596]	4	4.47172	4.11186	5.39909	5.7462
Promoter_Profile2	Region_6950	2	157366846	157368252	Manbal	ENSMUSG00000063019	mannosidase, beta A, lysosomal-like [Source:MGI Symbol;Acc:MGI:1916411]	6.85798	7.05668	6.61965	7.46948	7.55943
Promoter_Profile2	Region_7007	2	164442873	164443301	Sdc4	ENSMUSG00000017009	syndecan 4 [Source:MGI Symbol;Acc:MGI:1349164]	2	2.66437	2.43379	5.12779	4.78684
Promoter_Profile2	Region_7017	2	165054943	165056076	Cd40	ENSMUSG00000017652	CD40 antigen [Source:MGI Symbol;Acc:MGI:88336]	6.6865	6.15622	6.61965	7.66212	7.5942
Promoter_Profile2	Region_7103	2	173739211	173739425	Vapb	ENSMUSG00000054455	vesicle-associated membrane protein, associated protein B and C [Source:MGI Symbol;Acc:MGI:1928744]	4.75489	4.47172	4.43379	5.66212	5.93885
Promoter_Profile2	Region_7119	2	181289131	181289346	Gmeb2	ENSMUSG00000038705	glucocorticoid modulatory element binding protein 2 [Source:MGI Symbol;Acc:MGI:2652836]	4.16993	4.47172	4.91921	6.17669	6.20188
Promoter_Profile2	Region_7161	3	19627099	19627340	1700064H15Rik	ENSMUSG00000082766	RIKEN cDNA 1700064H15 gene [Source:MGI Symbol;Acc:MGI:1920674]	4.70044	4.66437	5.06605	6.20054	6.39828
Promoter_Profile2	Region_7162	3	19630172	19630379	1700064H15Rik	ENSMUSG00000082766	RIKEN cDNA 1700064H15 gene [Source:MGI Symbol;Acc:MGI:1920674]	5.83289	5.57126	5.28178	6.47926	6.57111
Promoter_Profile2	Region_7218	3	37313457	37313929	Gm43439	ENSMUSG00000106407	predicted gene 43439 [Source:MGI Symbol;Acc:MGI:5663576]	5.45943	5.98629	5.94475	6.62736	6.95677
Promoter_Profile2	Region_7236	3	50402448	50403012	Slc7a11	ENSMUSG00000027737	solute carrier family 7 (cationic amino acid transporter, y+ system), member 11 [Source:MGI Symbol;Acc:MGI:1347355]	2	3.66437	3.8123	6.6792	7.31736
Promoter_Profile2	Region_7313	3	65665716	65666810	Lekr1	ENSMUSG00000074579	leucine, glutamate and lysine rich 1 [Source:MGI Symbol;Acc:MGI:3645902]	7.14975	7.41925	7.04259	7.84723	8.28225
Promoter_Profile2	Region_7451	3	95993772	95994116	Plekho1	ENSMUSG00000015745	pleckstrin homology domain containing, family O member 1 [Source:MGI Symbol;Acc:MGI:1914470]	5.08746	4.24933	4.35978	6.17669	6.34484
Promoter_Profile2	Region_7483	3	100436672	100437224	4930406D18Rik	ENSMUSG00000086923	RIKEN cDNA 4930406D18 gene [Source:MGI Symbol;Acc:MGI:1921056]	6.80735	7.26428	7.20989	7.92086	8.20188
Promoter_Profile2	Region_7499	3	103056213	103056412	Csde1	ENSMUSG00000068823	cold shock domain containing E1, RNA binding [Source:MGI Symbol;Acc:MGI:92356]	0	1.66437	2.11186	4.17669	5.42427
Promoter_Profile2	Region_7500	3	103172587	103172948	Bcas2	ENSMUSG00000005687	breast carcinoma amplified sequence 2 [Source:MGI Symbol;Acc:MGI:1915433]	5.52356	5.05668	5.53812	6.33589	6.34484
Promoter_Profile2	Region_7519	3	105052711	105053223	Cttnbp2nl	ENSMUSG00000062127	CTTNBP2 N-terminal like [Source:MGI Symbol;Acc:MGI:1933137]	5.90689	5.94977	6.32131	7.05116	6.7462
Promoter_Profile2	Region_7553	3	108381786	108382574	Gm12522	ENSMUSG00000074281	predicted gene 12522 [Source:MGI Symbol;Acc:MGI:3651334]	4.39232	4.57126	4.91921	6.57358	6.17151
Promoter_Profile2	Region_7564	3	109055171	109055521	Gm44384	ENSMUSG00000105371	predicted gene, 44384 [Source:MGI Symbol;Acc:MGI:5690776]	-0.152003	0.512363	2.43379	4.35727	5.57111
Promoter_Profile2	Region_7590	3	121426006	121427356	Gm42928	ENSMUSG00000105813	predicted gene 42928 [Source:MGI Symbol;Acc:MGI:5663065]	6.26679	6.68673	6.28178	7.16462	7.02631
Promoter_Profile2	Region_7602	3	122566124	122566973	Fnbp1l	ENSMUSG00000039735	formin binding protein 1-like [Source:MGI Symbol;Acc:MGI:1925642]	5.45943	5.66437	5.78428	6.7776	6.54766
Promoter_Profile2	Region_7709	3	143651259	143651688	Gm42704	ENSMUSG00000106109	predicted gene 42704 [Source:MGI Symbol;Acc:MGI:5662841]	1	2.24933	2.69682	4.59173	5.7462
Promoter_Profile2	Region_7710	3	143674437	143675217	Gm6260	ENSMUSG00000105279	predicted gene 6260 [Source:MGI Symbol;Acc:MGI:3645891]	6.50779	6.47172	6.52125	7.224	7.37181
Promoter_Profile2	Region_7754	3	149338618	149339120	Gm30382	ENSMUSG00000106515	predicted gene, 30382 [Source:MGI Symbol;Acc:MGI:5589541]	3.80735	2.98629	3.8123	5.72924	6.95677
Promoter_Profile2	Region_7755	3	149339441	149339662	Gm30382	ENSMUSG00000106515	predicted gene, 30382 [Source:MGI Symbol;Acc:MGI:5589541]	1.58496	0.664366	2.43379	4.79337	6.04318
Promoter_Profile2	Region_7791	4	6355211	6355701	4930430E12Rik	ENSMUSG00000085295	RIKEN cDNA 4930430E12 gene [Source:MGI Symbol;Acc:MGI:1918889]	4.32193	4.75183	4.19932	5.85477	6.66131
Promoter_Profile2	Region_7822	4	12009183	12009677	Gm11840	ENSMUSG00000085027	predicted gene 11840 [Source:MGI Symbol;Acc:MGI:3651502]	5.12928	5.52235	5.06605	6.92802	6.84574
Promoter_Profile2	Region_7946	4	58440915	58441243	Lpar1	ENSMUSG00000038668	lysophosphatidic acid receptor 1 [Source:MGI Symbol;Acc:MGI:108429]	1.58496	0.664366	1.11186	4.2698	4.61692
Promoter_Profile2	Region_7953	4	59164010	59164424	Rpsa-ps11	ENSMUSG00000082978	ribosomal protein SA, pseudogene 11 [Source:MGI Symbol;Acc:MGI:3649246]	2.58496	3.24933	3.28178	4.79337	5.57111
Promoter_Profile2	Region_7969	4	62266150	62266545	Slc31a2	ENSMUSG00000066152	solute carrier family 31, member 2 [Source:MGI Symbol;Acc:MGI:1333844]	3.70044	3.98629	4.63542	6.53659	6.4749
Promoter_Profile2	Region_7981	4	62729074	62730306	Gm11211	ENSMUSG00000086139	predicted gene 11211 [Source:MGI Symbol;Acc:MGI:3651244]	5.58496	5.1238	5.60371	6.89916	6.63929
Promoter_Profile2	Region_8013	4	86671889	86672332	Plin2	ENSMUSG00000028494	perilipin 2 [Source:MGI Symbol;Acc:MGI:87920]	5.55459	5.83429	5.9945	6.59173	6.97447
Promoter_Profile2	Region_8061	4	99163611	99164025	Gm12681	ENSMUSG00000086498	predicted gene 12681 [Source:MGI Symbol;Acc:MGI:3650649]	5.20945	5.83429	5.57129	6.66212	6.86485
Promoter_Profile2	Region_8129	4	116463773	116465124	Mast2	ENSMUSG00000003810	microtubule associated serine/threonine kinase 2 [Source:MGI Symbol;Acc:MGI:894676]	7.04439	7.21895	6.90627	7.7776	7.6056
Promoter_Profile2	Region_8207	4	129507856	129508309	Gm12979	ENSMUSG00000086336	predicted gene 12979 [Source:MGI Symbol;Acc:MGI:3651303]	4	4.57126	4.43379	5.82439	5.93885
Promoter_Profile2	Region_8298	4	136898684	136899317	C1qa	ENSMUSG00000036887	complement component 1, q subcomponent, alpha polypeptide [Source:MGI Symbol;Acc:MGI:88223]	2	0.664366	3.28178	5.43973	5.86485
Promoter_Profile2	Region_8320	4	140740542	140740982	Padi6	ENSMUSG00000040935	peptidyl arginine deiminase, type VI [Source:MGI Symbol;Acc:MGI:2655198]	4.16993	4.1238	4.75571	5.82439	5.37181
Promoter_Profile2	Region_8333	4	141605755	141606348	Fblim1	ENSMUSG00000006219	filamin binding LIM protein 1 [Source:MGI Symbol;Acc:MGI:1921452]	3	2.98629	4.11186	5.62736	5.70438
Promoter_Profile2	Region_8402	4	154927116	154927341	Tnfrsf14	ENSMUSG00000042333	tumor necrosis factor receptor superfamily, member 14 (herpesvirus entry mediator) [Source:MGI Symbol;Acc:MGI:2675303]	3.90689	3.66437	3.8123	5.3142	5.61692
Promoter_Profile2	Region_8421	4	156227792	156229210	Plekhn1	ENSMUSG00000078485	pleckstrin homology domain containing, family N member 1 [Source:MGI Symbol;Acc:MGI:2387630]	5.42626	5.1238	6.37864	7.48897	7.79683
Promoter_Profile2	Region_8427	5	3501419	3503110	Cdk6	ENSMUSG00000040274	cyclin-dependent kinase 6 [Source:MGI Symbol;Acc:MGI:1277162]	8.02791	8.03069	7.70431	8.44971	8.52981
Promoter_Profile2	Region_8432	5	3895927	3896190	Mterf1a	ENSMUSG00000040429	mitochondrial transcription termination factor 1a [Source:MGI Symbol;Acc:MGI:1918240]	3.90689	4.1238	4.01875	5.99772	5.31736
Promoter_Profile2	Region_8522	5	32176023	32176238	Gm26335	ENSMUSG00000096091	predicted gene, 26335 [Source:MGI Symbol;Acc:MGI:5456112]	0	0.512363	1.11186	3.07716	4.61692
Promoter_Profile2	Region_8655	5	68033303	68033895	Grxcr1	ENSMUSG00000068082	glutaredoxin, cysteine rich 1 [Source:MGI Symbol;Acc:MGI:3577767]	5.58496	5.47172	5.66645	6.71275	6.17151
Promoter_Profile2	Region_8739	5	92328082	92328446	Cxcl9	ENSMUSG00000029417	chemokine (C-X-C motif) ligand 9 [Source:MGI Symbol;Acc:MGI:1352449]	1	2.66437	2.91921	5.55521	5.14048
Promoter_Profile2	Region_8842	5	105798323	105798776	Lrrc8d	ENSMUSG00000046079	leucine rich repeat containing 8D [Source:MGI Symbol;Acc:MGI:1922368]	3.45943	3.47172	4.35978	5.99772	5.93885
Promoter_Profile2	Region_8883	5	113644234	113644795	Cmklr1	ENSMUSG00000042190	chemokine-like receptor 1 [Source:MGI Symbol;Acc:MGI:109603]	6.94251	6.89318	6.61965	7.38875	7.48728
Promoter_Profile2	Region_8897	5	114827557	114827926	Ywhaq-ps2	ENSMUSG00000082052	tyrosine 3-monooxygenase/tryptophan 5- monooxygenase activation protein theta, pseudogene 2 [Source:MGI Symbol;Acc:MGI:3650308]	3.80735	4.1238	4.01875	5.66212	5.14048
Promoter_Profile2	Region_8908	5	115513783	115514031	Pxn	ENSMUSG00000029528	paxillin [Source:MGI Symbol;Acc:MGI:108295]	3.58496	3.98629	4.11186	5.76166	6.10877
Promoter_Profile2	Region_8945	5	122207675	122208218	Hvcn1	ENSMUSG00000064267	hydrogen voltage-gated channel 1 [Source:MGI Symbol;Acc:MGI:1921346]	3.45943	3.98629	4.01875	5.91366	5.7462
Promoter_Profile2	Region_9047	5	139327574	139328224	Adap1	ENSMUSG00000056413	ArfGAP with dual PH domains 1 [Source:MGI Symbol;Acc:MGI:2442201]	5.9542	5.61856	5.96984	6.83966	6.42427
Promoter_Profile2	Region_9200	6	17748749	17749828	St7	ENSMUSG00000029534	suppression of tumorigenicity 7 [Source:MGI Symbol;Acc:MGI:1927450]	6.55459	6.64165	6.65102	7.23559	7.65034
Promoter_Profile2	Region_9228	6	29526676	29527108	Irf5	ENSMUSG00000029771	interferon regulatory factor 5 [Source:MGI Symbol;Acc:MGI:1350924]	5.49185	5.66437	5.06605	6.224	6.52381
Promoter_Profile2	Region_9268	6	38982184	38982872	Tbxas1	ENSMUSG00000029925	thromboxane A synthase 1, platelet [Source:MGI Symbol;Acc:MGI:98497]	3.90689	3.24933	3.43379	5.55521	5.14048
Promoter_Profile2	Region_9287	6	41113016	41113607	Trbv12-1	ENSMUSG00000095574	T cell receptor beta, variable 12-1 [Source:MGI Symbol;Acc:MGI:98602]	4.80736	5.36481	5.24114	6.20054	6.52381
Promoter_Profile2	Region_9321	6	52158043	52159031	Hoxa1	ENSMUSG00000029844	homeobox A1 [Source:MGI Symbol;Acc:MGI:96170]	6.82018	6.64165	6.39726	7.25849	7.23163
Promoter_Profile2	Region_9412	6	72349615	72350060	0610030E20Rik	ENSMUSG00000058706	RIKEN cDNA 0610030E20 gene [Source:MGI Symbol;Acc:MGI:1915614]	2.80735	3.47172	3.43379	5.59173	5.07635
Promoter_Profile2	Region_9431	6	83053594	83053898	Htra2	ENSMUSG00000068329	HtrA serine peptidase 2 [Source:MGI Symbol;Acc:MGI:1928676]	4.80736	5.57126	5.35978	6.7776	6.37181
Promoter_Profile2	Region_9451	6	86574635	86574854	1600020E01Rik	ENSMUSG00000097048	RIKEN cDNA 1600020E01 gene [Source:MGI Symbol;Acc:MGI:1919262]	-0.152003	0.664366	1.69682	5.07716	6.00924
Promoter_Profile2	Region_9586	6	114790132	114790475	Atg7	ENSMUSG00000030314	autophagy related 7 [Source:MGI Symbol;Acc:MGI:1921494]	-0.152003	1.66437	2.11186	4.72924	5.20188
Promoter_Profile2	Region_9639	6	122309710	122310449	M6pr	ENSMUSG00000007458	mannose-6-phosphate receptor, cation dependent [Source:MGI Symbol;Acc:MGI:96904]	6.6865	6.73046	7.12308	7.98405	7.70438
Promoter_Profile2	Region_9657	6	123171111	123171360	Clec4b2	ENSMUSG00000067767	C-type lectin domain family 4, member b2 [Source:MGI Symbol;Acc:MGI:3588267]	4.16993	4.47172	4.11186	5.97024	5.78684
Promoter_Profile2	Region_9912	7	19844545	19845307	Gm44658	ENSMUSG00000109424	predicted gene 44658 [Source:MGI Symbol;Acc:MGI:5753234]	6.10852	6.54701	5.96984	7.43973	7.71495
Promoter_Profile2	Region_9913	7	19920418	19921228	Pvr	ENSMUSG00000040511	poliovirus receptor [Source:MGI Symbol;Acc:MGI:107741]	5.64386	5.66437	5.50417	6.20054	6.57111
Promoter_Profile2	Region_9949	7	27552156	27552398	Pld3	ENSMUSG00000003363	phospholipase D family, member 3 [Source:MGI Symbol;Acc:MGI:1333782]	3.16993	2.24933	2.91921	5.07716	5.4749
Promoter_Profile2	Region_9962	7	28764985	28765494	Nfkbib	ENSMUSG00000030595	nuclear factor of kappa light polypeptide gene enhancer in B cells inhibitor, beta [Source:MGI Symbol;Acc:MGI:104752]	6.42626	6.64165	6.61965	7.38875	7.18677
Promoter_Profile2	Region_9971	7	29768115	29768884	Zfp84	ENSMUSG00000046185	zinc finger protein 84 [Source:MGI Symbol;Acc:MGI:107780]	7.42626	7.07376	7.42474	7.94223	8.18677
Promoter_Profile2	Region_9972	7	29905877	29906546	Zfp27	ENSMUSG00000062040	zinc finger protein 27 [Source:MGI Symbol;Acc:MGI:99174]	5.67243	5.98629	5.46941	6.6792	6.37181
Promoter_Profile2	Region_10008	7	43670165	43670583	Gm36546	ENSMUSG00000108783	predicted gene, 36546 [Source:MGI Symbol;Acc:MGI:5595705]	4.45943	4.57126	4.86674	6.20054	6.5942
Promoter_Profile2	Region_10039	7	46734949	46735270	Saa-ps	ENSMUSG00000109624	serum amyloid A, pseudogene [Source:MGI Symbol;Acc:MGI:108518]	2.32193	2.24933	2.43379	4.79337	5.20188
Promoter_Profile2	Region_10046	7	47110364	47110823	Ptpn5	ENSMUSG00000030854	protein tyrosine phosphatase, non-receptor type 5 [Source:MGI Symbol;Acc:MGI:97807]	3.16993	3.47172	2.91921	5.07716	5.26077
Promoter_Profile2	Region_10134	7	75666880	75667786	Akap13	ENSMUSG00000066406	A kinase (PRKA) anchor protein 13 [Source:MGI Symbol;Acc:MGI:2676556]	2.32193	3.83429	2.91921	6.15245	6.57111
Promoter_Profile2	Region_10149	7	79935253	79936075	Arpin	ENSMUSG00000039043	actin-related protein 2/3 complex inhibitor [Source:MGI Symbol;Acc:MGI:1917670]	5.75489	6.09063	5.28178	6.89916	6.76667
Promoter_Profile2	Region_10159	7	80299528	80299945	Rccd1	ENSMUSG00000038930	RCC1 domain containing 1 [Source:MGI Symbol;Acc:MGI:2444156]	1.58496	0.512363	2.91921	5.59173	5.70438
Promoter_Profile2	Region_10193	7	89337386	89338035	Tmem135	ENSMUSG00000039428	transmembrane protein 135 [Source:MGI Symbol;Acc:MGI:1920009]	5.16993	5.66437	5.24114	6.35727	7.15608
Promoter_Profile2	Region_10263	7	102233845	102234154	Pgap2	ENSMUSG00000030990	post-GPI attachment to proteins 2 [Source:MGI Symbol;Acc:MGI:2385286]	2.58496	3.24933	2.69682	4.17669	5.07635
Promoter_Profile2	Region_10274	7	104400588	104401411	Trim30c	ENSMUSG00000078616	tripartite motif-containing 30C [Source:MGI Symbol;Acc:MGI:4821257]	6.80735	6.96815	6.93204	7.67068	7.80674
Promoter_Profile2	Region_10335	7	118117345	118118103	Arl6ip1	ENSMUSG00000030654	ADP-ribosylation factor-like 6 interacting protein 1 [Source:MGI Symbol;Acc:MGI:1858943]	5.55459	5.79365	6.13422	6.92802	6.72544
Promoter_Profile2	Region_10391	7	126725125	126725960	Snrp1c-ps1	ENSMUSG00000108357	U1 small nuclear ribonucleoprotein 1C, pseudogene 1 [Source:MGI Symbol;Acc:MGI:109488]	6.08746	5.94977	5.9945	6.64484	6.97447
Promoter_Profile2	Region_10485	7	141465888	141466310	Cracr2b	ENSMUSG00000048200	calcium release activated channel regulator 2B [Source:MGI Symbol;Acc:MGI:2446129]	4.24793	4.98629	4.69682	6.07716	6.37181
Promoter_Profile2	Region_10492	7	142462371	142463097	Lsp1	ENSMUSG00000018819	lymphocyte specific 1 [Source:MGI Symbol;Acc:MGI:96832]	5.2854	5.94977	5.66645	7.03799	7.44981
Promoter_Profile2	Region_10524	8	10006254	10007097	Tnfsf13b	ENSMUSG00000031497	tumor necrosis factor (ligand) superfamily, member 13b [Source:MGI Symbol;Acc:MGI:1344376]	6.75489	6.89318	7.03072	7.93514	8.00062
Promoter_Profile2	Region_10535	8	11458241	11458627	Rab20	ENSMUSG00000031504	RAB20, member RAS oncogene family [Source:MGI Symbol;Acc:MGI:102789]	-0.152003	1.66437	2.11186	5.224	5.66131
Promoter_Profile2	Region_10572	8	20886464	20886827	Gm20796	ENSMUSG00000093800	predicted gene, 20796 [Source:MGI Symbol;Acc:MGI:5434152]	0	0.512363	-0.0401458	3.43973	4.70438
Promoter_Profile2	Region_10573	8	20889471	20889685	Gm20796	ENSMUSG00000093800	predicted gene, 20796 [Source:MGI Symbol;Acc:MGI:5434152]	1	0.512363	0.111857	3.59173	4.42427
Promoter_Profile2	Region_10576	8	20902572	20902991	Gm15056	ENSMUSG00000082976	predicted gene 15056 [Source:MGI Symbol;Acc:MGI:3705859]	1	0.512363	-0.0401458	4.35727	4.07635
Promoter_Profile2	Region_10581	8	22757342	22757753	Plat	ENSMUSG00000031538	plasminogen activator, tissue [Source:MGI Symbol;Acc:MGI:97610]	3.70044	4.1238	3.8123	4.79337	5.66131
Promoter_Profile2	Region_10608	8	27018333	27018756	Gm19164	ENSMUSG00000110081	predicted gene, 19164 [Source:MGI Symbol;Acc:MGI:5011349]	4.64386	4.83429	4.50417	6.05116	6.57111
Promoter_Profile2	Region_10644	8	40862160	40862845	Gm26584	ENSMUSG00000097474	predicted gene, 26584 [Source:MGI Symbol;Acc:MGI:5477078]	4.39232	4.24933	3.69682	5.55521	5.07635
Promoter_Profile2	Region_10731	8	70767966	70769650	6330537M06Rik	ENSMUSG00000110575	RIKEN cDNA 6330537M06 gene [Source:MGI Symbol;Acc:MGI:1923413]	7.50779	7.92175	7.69682	8.43471	8.37847
Promoter_Profile2	Region_10807	8	84235686	84236273	Zswim4	ENSMUSG00000035671	zinc finger SWIM-type containing 4 [Source:MGI Symbol;Acc:MGI:2443726]	4.9542	5.52235	4.50417	6.53659	6.68301
Promoter_Profile2	Region_10980	8	120716025	120716544	Gm20388	ENSMUSG00000092329	predicted gene 20388 [Source:MGI Symbol;Acc:MGI:5141853]	3	3.47172	3.28178	5.66212	6.70438
Promoter_Profile2	Region_10992	8	122432362	122433372	Gm20388	ENSMUSG00000092329	predicted gene 20388 [Source:MGI Symbol;Acc:MGI:5141853]	7.32193	7.73046	7.2616	8.0707	8.2964
Promoter_Profile2	Region_11071	9	5299854	5300270	Casp1	ENSMUSG00000025888	caspase 1 [Source:MGI Symbol;Acc:MGI:96544]	3.32193	4.1238	4.28178	5.79337	5.20188
Promoter_Profile2	Region_11094	9	14771102	14771367	1700012B09Rik	ENSMUSG00000031927	RIKEN cDNA 1700012B09 gene [Source:MGI Symbol;Acc:MGI:1916575]	3	2.98629	2.91921	4.35727	5.14048
Promoter_Profile2	Region_11192	9	45181870	45182141	Tmprss4	ENSMUSG00000032091	transmembrane protease, serine 4 [Source:MGI Symbol;Acc:MGI:2384877]	1	0.664366	2.11186	4.66212	4.42427
Promoter_Profile2	Region_11239	9	52289105	52289540	Gm25562	ENSMUSG00000077796	predicted gene, 25562 [Source:MGI Symbol;Acc:MGI:5455339]	4.9542	4.47172	5.32131	6.17669	6.34484
Promoter_Profile2	Region_11399	9	86544531	86545270	Dopey1	ENSMUSG00000034973	dopey family member 1 [Source:MGI Symbol;Acc:MGI:1289294]	4.70044	3.98629	4.96984	6.3142	6.39828
Promoter_Profile2	Region_11422	9	90272632	90272863	Tbc1d2b	ENSMUSG00000037410	TBC1 domain family, member 2B [Source:MGI Symbol;Acc:MGI:1914266]	3.45943	4.36481	3.57129	6.24708	6.49956
Promoter_Profile2	Region_11529	9	111057219	111058166	Ccrl2	ENSMUSG00000043953	chemokine (C-C motif) receptor-like 2 [Source:MGI Symbol;Acc:MGI:1920904]	6.53916	6.66437	7.00668	8.27543	8.49956
Promoter_Profile2	Region_11530	9	111058973	111059665	Ccrl2	ENSMUSG00000043953	chemokine (C-C motif) receptor-like 2 [Source:MGI Symbol;Acc:MGI:1920904]	6.65821	6.83429	7.53812	8.19462	8.68838
Promoter_Profile2	Region_907	10	4430339	4430814	Rmnd1	ENSMUSG00000019763	required for meiotic nuclear division 1 homolog [Source:MGI Symbol;Acc:MGI:1913334]	5.20945	5.30822	5.43379	6.53659	6.07635
Promoter_Profile2	Region_1008	10	19122289	19122529	AC158622.4	ENSMUSG00000111320	No description	3.58496	2.98629	3.8123	5.39909	5.70438
Promoter_Profile2	Region_1039	10	22073767	22075017	Gm2539	ENSMUSG00000097739	predicted gene, 2539 [Source:MGI Symbol;Acc:MGI:3780707]	6.71425	6.33679	6.66645	7.44971	7.4371
Promoter_Profile2	Region_1163	10	53615804	53616610	Mcm9	ENSMUSG00000058298	minichromosome maintenance 9 homologous recombination repair factor [Source:MGI Symbol;Acc:MGI:1918817]	5.70044	5.52235	6.24114	7.39909	7.27513
Promoter_Profile2	Region_1235	10	67717539	67718057	AC122829.3	ENSMUSG00000112619	No description	4.64386	4.47172	3.69682	5.85477	6.10877
Promoter_Profile2	Region_1267	10	75824460	75824694	Gstt4	ENSMUSG00000009093	glutathione S-transferase, theta 4 [Source:MGI Symbol;Acc:MGI:1923136]	1	0.512363	0.111857	4.85477	4.31736
Promoter_Profile2	Region_1283	10	78136058	78136255	AC164573.1	ENSMUSG00000112662	No description	3.32193	3.47172	3.28178	6.15245	6.44981
Promoter_Profile2	Region_1287	10	78429275	78429472	AC160411.2	ENSMUSG00000112652	No description	3.16993	3.24933	2.91921	5.35727	5.90232
Promoter_Profile2	Region_1335	10	81303294	81304007	Pip5k1c	ENSMUSG00000034902	phosphatidylinositol-4-phosphate 5-kinase, type 1 gamma [Source:MGI Symbol;Acc:MGI:1298224]	5.85798	6.33679	5.89322	6.91366	7.31736
Promoter_Profile2	Region_1348	10	82953530	82953739	Gm4799	ENSMUSG00000071151	predicted gene 4799 [Source:MGI Symbol;Acc:MGI:3648850]	3.58496	3.47172	4.19932	5.55521	6.20188
Promoter_Profile2	Region_1449	10	95500588	95500949	Mrpl42	ENSMUSG00000062981	mitochondrial ribosomal protein L42 [Source:MGI Symbol;Acc:MGI:1333774]	3	3.24933	2.43379	4.66212	5.42427
Promoter_Profile2	Region_1518	10	111127006	111127928	Rpl6l	ENSMUSG00000091086	ribosomal protein L6-like [Source:MGI Symbol;Acc:MGI:3647789]	6.90689	6.5951	6.4869	7.71275	8.08452
Promoter_Profile2	Region_1563	10	118804375	118805141	AC160028.2	ENSMUSG00000112198	No description	6.76818	6.73046	6.39726	7.49862	7.26077
Promoter_Profile2	Region_1567	10	118882407	118883674	AC154039.1	ENSMUSG00000112402	No description	5.35755	6.1238	6.01875	7.28103	7.5827
Promoter_Profile2	Region_1620	10	127666601	127668635	Nab2	ENSMUSG00000025402	Ngfi-A binding protein 2 [Source:MGI Symbol;Acc:MGI:107563]	7.76155	8.08222	8.07186	8.6141	8.50566
Promoter_Profile2	Region_1623	10	128298098	128299041	Il23a	ENSMUSG00000025383	interleukin 23, alpha subunit p19 [Source:MGI Symbol;Acc:MGI:1932410]	6.22882	6.02192	6.2616	7.37833	7.4371
Promoter_Profile2	Region_1874	11	54962895	54963300	Tnip1	ENSMUSG00000020400	TNFAIP3 interacting protein 1 [Source:MGI Symbol;Acc:MGI:1926194]	4.16993	4.83429	4.28178	5.47926	6.26077
Promoter_Profile2	Region_1968	11	70812357	70813307	Scimp	ENSMUSG00000057135	SLP adaptor and CSK interacting membrane protein [Source:MGI Symbol;Acc:MGI:3610314]	5.04439	5.05668	5.24114	5.91366	6.54766
Promoter_Profile2	Region_1995	11	75549879	75550168	Slc43a2	ENSMUSG00000038178	solute carrier family 43, member 2 [Source:MGI Symbol;Acc:MGI:2442746]	4.80736	4.91229	5.15625	6.35727	6.34484
Promoter_Profile2	Region_2033	11	78982846	78983303	Lgals9	ENSMUSG00000001123	lectin, galactose binding, soluble 9 [Source:MGI Symbol;Acc:MGI:109496]	5.49185	5.36481	5.60371	6.69607	6.76667
Promoter_Profile2	Region_2055	11	82100079	82100485	Ccl12	ENSMUSG00000035352	chemokine (C-C motif) ligand 12 [Source:MGI Symbol;Acc:MGI:108224]	2.80735	2.24933	3.43379	5.91366	6.10877
Promoter_Profile2	Region_2060	11	83040082	83040604	Slfn10-ps	ENSMUSG00000072621	schlafen 10, pseudogene [Source:MGI Symbol;Acc:MGI:3512288]	4.24793	4.75183	4.57129	5.94223	6.23163
Promoter_Profile2	Region_2063	11	83063919	83064477	Slfn2	ENSMUSG00000072620	schlafen 2 [Source:MGI Symbol;Acc:MGI:1313258]	6.35755	6.02192	6.57129	7.224	7.18677
Promoter_Profile2	Region_2148	11	97659023	97660667	Gm11613	ENSMUSG00000085586	predicted gene 11613 [Source:MGI Symbol;Acc:MGI:3651819]	7.58496	8.09063	7.46941	8.75764	8.81168
Promoter_Profile2	Region_2168	11	100702409	100703059	Dhx58	ENSMUSG00000017830	DEXH (Asp-Glu-X-His) box polypeptide 58 [Source:MGI Symbol;Acc:MGI:1931560]	5.58496	5.91229	6.11186	6.99772	7.24628
Promoter_Profile2	Region_2238	11	109361403	109362081	Gm11696	ENSMUSG00000056687	predicted gene 11696 [Source:MGI Symbol;Acc:MGI:3701776]	6.62936	7.00422	7.18867	7.82439	8.23163
Promoter_Profile2	Region_2239	11	109364988	109365205	Gna13	ENSMUSG00000020611	guanine nucleotide binding protein, alpha 13 [Source:MGI Symbol;Acc:MGI:95768]	4.75489	5.1238	5.32131	6.224	6.78684
Promoter_Profile2	Region_2241	11	109413338	109413947	9930022D16Rik	ENSMUSG00000045065	RIKEN cDNA 9930022D16 gene [Source:MGI Symbol;Acc:MGI:2444178]	3.32193	4.98629	3.8123	6.39909	6.63929
Promoter_Profile2	Region_2242	11	109414875	109415089	9930022D16Rik	ENSMUSG00000045065	RIKEN cDNA 9930022D16 gene [Source:MGI Symbol;Acc:MGI:2444178]	1	2.66437	3.28178	5.88451	5.86485
Promoter_Profile2	Region_2609	12	73444893	73446411	AC159813.2	ENSMUSG00000113582	No description	5.90689	6.18793	6.8261	7.8167	7.70438
Promoter_Profile2	Region_2616	12	73793925	73794504	AC149586.1	ENSMUSG00000113321	No description	3.80735	4.57126	4.35978	5.55521	5.86485
Promoter_Profile2	Region_2694	12	84195214	84195418	Elmsan1	ENSMUSG00000042507	ELM2 and Myb/SANT-like domain containing 1 [Source:MGI Symbol;Acc:MGI:2685106]	3.32193	4.57126	3.8123	5.82439	5.7462
Promoter_Profile2	Region_3083	13	33002872	33003811	Serpinb9	ENSMUSG00000045827	serine (or cysteine) peptidase inhibitor, clade B, member 9 [Source:MGI Symbol;Acc:MGI:106603]	2.32193	2.98629	4.28178	6.33589	6.61692
Promoter_Profile2	Region_3087	13	34007061	34007497	Ripk1	ENSMUSG00000021408	receptor (TNFRSF)-interacting serine- threonine kinase 1 [Source:MGI Symbol;Acc:MGI:108212]	4.90689	4.83429	4.57129	6.07716	5.7462
Promoter_Profile2	Region_3092	13	35258381	35259120	AC124173.1	ENSMUSG00000114237	No description	5.24793	4.66437	4.11186	6.47926	6.23163
Promoter_Profile2	Region_3103	13	37345258	37346163	Ly86	ENSMUSG00000021423	lymphocyte antigen 86 [Source:MGI Symbol;Acc:MGI:1321404]	6.65821	6.49726	6.30168	7.21232	7.09265
Promoter_Profile2	Region_3105	13	37506166	37506366	CT030182.1	ENSMUSG00000114389	No description	-0.152003	0.512363	1.11186	4.79337	4.31736
Promoter_Profile2	Region_3128	13	41403948	41404201	Nedd9	ENSMUSG00000021365	neural precursor cell expressed, developmentally down-regulated gene 9 [Source:MGI Symbol;Acc:MGI:97302]	2.58496	2.66437	2.11186	4.07716	5.20188
Promoter_Profile2	Region_3168	13	43786332	43786615	Cd83	ENSMUSG00000015396	CD83 antigen [Source:MGI Symbol;Acc:MGI:1328316]	5.45943	4.98629	4.8123	6.2698	5.97447
Promoter_Profile2	Region_3173	13	44392511	44392875	AC167012.1	ENSMUSG00000112936	No description	2.58496	2.66437	1.69682	4.66212	5.20188
Promoter_Profile2	Region_3308	13	67779407	67780283	Zfp493	ENSMUSG00000090659	zinc finger protein 493 [Source:MGI Symbol;Acc:MGI:1920208]	6.64386	7.05668	6.37864	7.67068	7.69373
Promoter_Profile2	Region_3426	13	98692848	98693927	Tmem171	ENSMUSG00000052485	transmembrane protein 171 [Source:MGI Symbol;Acc:MGI:2685751]	5.24793	5.18793	5.89322	7.11529	6.54766
Promoter_Profile2	Region_3515	13	112799809	112801197	Plpp1	ENSMUSG00000021759	phospholipid phosphatase 1 [Source:MGI Symbol;Acc:MGI:108412]	6.50779	6.49726	6.94475	7.94928	8.07635
Promoter_Profile2	Region_3554	14	7958525	7958936	Gm45521	ENSMUSG00000109649	predicted gene 45521 [Source:MGI Symbol;Acc:MGI:5791357]	3.32193	3.47172	4.11186	6.64484	6.34484
Promoter_Profile2	Region_3587	14	20654745	20655309	Myoz1	ENSMUSG00000068697	myozenin 1 [Source:MGI Symbol;Acc:MGI:1929471]	5.70044	5.70876	5.8123	6.7776	6.39828
Promoter_Profile2	Region_3633	14	30826522	30827031	Tmem110	ENSMUSG00000006526	transmembrane protein 110 [Source:MGI Symbol;Acc:MGI:1921500]	4.64386	5.05668	4.43379	6.20054	5.86485
Promoter_Profile2	Region_3636	14	30944063	30944682	Itih1	ENSMUSG00000006529	inter-alpha trypsin inhibitor, heavy chain 1 [Source:MGI Symbol;Acc:MGI:96618]	4.24793	4.24933	4.8123	6.12779	5.90232
Promoter_Profile2	Region_3666	14	45667192	45667584	A530076I17Rik	ENSMUSG00000086124	RIKEN cDNA A530076I17 gene [Source:MGI Symbol;Acc:MGI:2443897]	5	4.75183	5.57129	6.37833	6.20188
Promoter_Profile2	Region_3694	14	54222279	54222856	Trac	ENSMUSG00000076928	T cell receptor alpha constant [Source:MGI Symbol;Acc:MGI:4439838]	3.90689	4.83429	5.60371	6.9563	7.33116
Promoter_Profile2	Region_3719	14	59365109	59365887	Phf11d	ENSMUSG00000068245	PHD finger protein 11D [Source:MGI Symbol;Acc:MGI:1277133]	6.37504	6.54701	6.78428	7.79337	7.51174
Promoter_Profile2	Region_3784	14	67858808	67859849	Dock5	ENSMUSG00000044447	dedicator of cytokinesis 5 [Source:MGI Symbol;Acc:MGI:2652871]	6.75489	6.52235	6.83978	7.54593	7.20188
Promoter_Profile2	Region_3846	14	77034353	77034862	Lacc1	ENSMUSG00000044350	laccase (multicopper oxidoreductase) domain containing 1 [Source:MGI Symbol;Acc:MGI:2445077]	6.84549	6.47172	6.34068	7.49862	7.23163
Promoter_Profile2	Region_4331	15	84325084	84326200	Parvg	ENSMUSG00000022439	parvin, gamma [Source:MGI Symbol;Acc:MGI:2158329]	7.02237	6.83429	7.05437	7.48897	7.83609
Promoter_Profile2	Region_4401	15	100421178	100421691	Slc11a2	ENSMUSG00000023030	solute carrier family 11 (proton-coupled divalent metal ion transporters), member 2 [Source:MGI Symbol;Acc:MGI:1345279]	5.55459	5.83429	5.50417	6.99772	6.8837
Promoter_Profile2	Region_4433	16	3717817	3718382	Mefv	ENSMUSG00000022534	Mediterranean fever [Source:MGI Symbol;Acc:MGI:1859396]	4.9542	5.05668	4.91921	5.82439	6.20188
Promoter_Profile2	Region_4437	16	4677954	4678566	Coro7	ENSMUSG00000039637	coronin 7 [Source:MGI Symbol;Acc:MGI:1926135]	4.85798	5.36481	5.24114	6.64484	6.52381
Promoter_Profile2	Region_4453	16	10486848	10487103	Ciita	ENSMUSG00000022504	class II transactivator [Source:MGI Symbol;Acc:MGI:108445]	2.58496	2.98629	3.11186	5.39909	5.42427
Promoter_Profile2	Region_4499	16	17796365	17796923	Scarf2	ENSMUSG00000012017	scavenger receptor class F, member 2 [Source:MGI Symbol;Acc:MGI:1858430]	3.16993	2.98629	3.91921	5.35727	4.93885
Promoter_Profile2	Region_4617	16	35869153	35869831	Parp14	ENSMUSG00000034422	poly (ADP-ribose) polymerase family, member 14 [Source:MGI Symbol;Acc:MGI:1919489]	5.04439	5.57126	5.57129	6.80896	7.10877
Promoter_Profile2	Region_4675	16	49699855	49700180	Ift57	ENSMUSG00000032965	intraflagellar transport 57 [Source:MGI Symbol;Acc:MGI:1921166]	5.39232	4.91229	5.19932	6.02469	6.37181
Promoter_Profile2	Region_4779	16	77602491	77603015	Mir99ahg	ENSMUSG00000090386	Mir99a and Mirlet7c-1 host gene (non-protein coding) [Source:MGI Symbol;Acc:MGI:1919929]	1	2.24933	1.11186	5.12779	5.86485
Promoter_Profile2	Region_4833	16	91612350	91613198	Gm15964	ENSMUSG00000085337	predicted gene 15964 [Source:MGI Symbol;Acc:MGI:3802003]	6.12928	5.87382	5.46941	6.66212	6.95677
Promoter_Profile2	Region_4979	17	22866280	22866927	Zfp945	ENSMUSG00000059142	zinc finger protein 945 [Source:MGI Symbol;Acc:MGI:2445132]	4.90689	5.24933	5.69682	7.49862	7.07635
Promoter_Profile2	Region_4992	17	24171595	24172512	Gm43796	ENSMUSG00000107169	predicted gene 43796 [Source:MGI Symbol;Acc:MGI:5663933]	7.06609	7.18793	6.88004	7.74554	7.63929
Promoter_Profile2	Region_5027	17	27857833	27858359	Uhrf1bp1	ENSMUSG00000039512	UHRF1 (ICBP90) binding protein 1 [Source:MGI Symbol;Acc:MGI:3041238]	4.24793	3.66437	4.75571	5.88451	5.66131
Promoter_Profile2	Region_5069	17	32108729	32109127	Pdxk-ps	ENSMUSG00000002791	pyridoxal (pyridoxine, vitamin B6) kinase, pseudogene [Source:MGI Symbol;Acc:MGI:1933201]	1.58496	2.24933	2.91921	5.224	5.37181
Promoter_Profile2	Region_5089	17	34249854	34250499	Gm20506	ENSMUSG00000092222	predicted gene 20506 [Source:MGI Symbol;Acc:MGI:5141971]	3.45943	3.47172	4.69682	6.224	5.82637
Promoter_Profile2	Region_5124	17	35174514	35174785	Aif1	ENSMUSG00000024397	allograft inflammatory factor 1 [Source:MGI Symbol;Acc:MGI:1343098]	3.32193	3.47172	3.28178	5.224	5.4749
Promoter_Profile2	Region_5151	17	37286767	37287070	Olfr756-ps1	ENSMUSG00000092524	olfactory receptor 756, pseudogene 1 [Source:MGI Symbol;Acc:MGI:3030590]	1.58496	3.47172	2.11186	5.2698	5.31736
Promoter_Profile2	Region_5174	17	45554586	45556003	Nfkbie	ENSMUSG00000023947	nuclear factor of kappa light polypeptide gene enhancer in B cells inhibitor, epsilon [Source:MGI Symbol;Acc:MGI:1194908]	7.75489	7.92175	7.5548	8.25849	8.37847
Promoter_Profile2	Region_5238	17	56478135	56478713	Ptprs	ENSMUSG00000013236	protein tyrosine phosphatase, receptor type, S [Source:MGI Symbol;Acc:MGI:97815]	4.9542	5.05668	5.35978	6.35727	7.20188
Promoter_Profile2	Region_5559	18	46576104	46576556	Tmed7	ENSMUSG00000033184	transmembrane p24 trafficking protein 7 [Source:MGI Symbol;Acc:MGI:1913926]	5.24793	5.05668	5.69682	6.62736	6.28934
Promoter_Profile2	Region_5570	18	52463533	52463839	Srfbp1	ENSMUSG00000024528	serum response factor binding protein 1 [Source:MGI Symbol;Acc:MGI:1914472]	4.32193	4.83429	5.35978	6.88451	6.26077
Promoter_Profile2	Region_5643	18	61637860	61638521	Bvht	ENSMUSG00000098098	braveheart long non-coding RNA [Source:MGI Symbol;Acc:MGI:5434104]	4.9542	5.41925	4.96984	6.35727	6.4749
Promoter_Profile2	Region_5694	18	70531050	70531605	Poli	ENSMUSG00000038425	polymerase (DNA directed), iota [Source:MGI Symbol;Acc:MGI:1347081]	3.58496	4.47172	4.19932	6.224	6.49956
Promoter_Profile2	Region_5783	19	3907963	3908201	Ndufs8	ENSMUSG00000059734	NADH dehydrogenase (ubiquinone) Fe-S protein 8 [Source:MGI Symbol;Acc:MGI:2385079]	5.20945	4.24933	4.63542	6.43973	6.23163
Promoter_Profile2	Region_5965	19	29366297	29366516	Plgrkt	ENSMUSG00000016495	plasminogen receptor, C-terminal lysine transmembrane protein [Source:MGI Symbol;Acc:MGI:1915009]	4.08746	4.66437	4.50417	6.33589	5.90232
Promoter_Profile2	Region_6008	19	34290087	34291026	Fas	ENSMUSG00000024778	Fas (TNF receptor superfamily member 6) [Source:MGI Symbol;Acc:MGI:95484]	6.06609	6.57126	6.46941	7.55521	7.31736
Promoter_Profile2	Region_6016	19	34601819	34602346	Ifit1bl1	ENSMUSG00000079339	interferon induced protein with tetratricpeptide repeats 1B like 1 [Source:MGI Symbol;Acc:MGI:3650685]	5.08746	5.24933	5.43379	6.49862	6.61692
Promoter_Profile2	Region_6030	19	36057046	36058013	Htr7	ENSMUSG00000024798	5-hydroxytryptamine (serotonin) receptor 7 [Source:MGI Symbol;Acc:MGI:99841]	3	4.36481	4.35978	6.17669	6.04318
Promoter_Profile2	Region_11633	X	20929937	20930325	Cfp	ENSMUSG00000001128	complement factor properdin [Source:MGI Symbol;Acc:MGI:97545]	4.32193	4.91229	4.11186	5.51773	6.00924
Promoter_Profile2	Region_11675	X	59999910	60000379	F9	ENSMUSG00000031138	coagulation factor IX [Source:MGI Symbol;Acc:MGI:88384]	4.08746	3.98629	4.86674	5.79337	5.61692
Promoter_Profile3	Region_100	1	40084498	40084827	Il1r2	ENSMUSG00000026073	interleukin 1 receptor, type II [Source:MGI Symbol;Acc:MGI:96546]	6.53916	6.44573	7.36925	6.66212	6.54766
Promoter_Profile3	Region_266	1	79861649	79862016	Serpine2	ENSMUSG00000026249	serine (or cysteine) peptidase inhibitor, clade E, member 2 [Source:MGI Symbol;Acc:MGI:101780]	2.80735	3.47172	5.06605	2.59173	2.20188
Promoter_Profile3	Region_374	1	96872059	96872330	Slco4c1	ENSMUSG00000040693	solute carrier organic anion transporter family, member 4C1 [Source:MGI Symbol;Acc:MGI:2442784]	3.32193	3.24933	5.50417	3.07716	3.42427
Promoter_Profile3	Region_713	1	171388450	171389336	Nectin4	ENSMUSG00000006411	nectin cell adhesion molecule 4 [Source:MGI Symbol;Acc:MGI:1918990]	8.33985	8.27908	8.77007	8.49381	8.37847
Promoter_Profile3	Region_6305	2	29787450	29788373	Trub2	ENSMUSG00000039826	TruB pseudouridine (psi) synthase family member 2 [Source:MGI Symbol;Acc:MGI:2442186]	6.58496	6.64165	7.37864	6.45963	6.37181
Promoter_Profile3	Region_7036	2	166655529	166657402	Prex1	ENSMUSG00000039621	phosphatidylinositol-3,4,5-trisphosphate- dependent Rac exchange factor 1 [Source:MGI Symbol;Acc:MGI:3040696]	6.32193	6.41925	7.22038	6.3142	6.54766
Promoter_Profile3	Region_7139	3	9608491	9609192	Zfp704	ENSMUSG00000040209	zinc finger protein 704 [Source:MGI Symbol;Acc:MGI:2180715]	4.32193	4.36481	5.72657	3.85477	3.61692
Promoter_Profile3	Region_7208	3	35753798	35754791	Atp11b	ENSMUSG00000037400	ATPase, class VI, type 11B [Source:MGI Symbol;Acc:MGI:1923545]	8.01123	8.06525	8.71919	7.65351	7.80674
Promoter_Profile3	Region_7424	3	90695513	90696015	S100a9	ENSMUSG00000056071	S100 calcium binding protein A9 (calgranulin B) [Source:MGI Symbol;Acc:MGI:1338947]	2	2.24933	6.93204	2.2698	0.616919
Promoter_Profile3	Region_7779	3	157924846	157925442	Cth	ENSMUSG00000028179	cystathionase (cystathionine gamma-lyase) [Source:MGI Symbol;Acc:MGI:1339968]	4.08746	4.36481	5.66645	4.43973	4.52381
Promoter_Profile3	Region_8212	4	130174742	130174934	Tinagl1	ENSMUSG00000028776	tubulointerstitial nephritis antigen-like 1 [Source:MGI Symbol;Acc:MGI:2137617]	2.80735	1.66437	4.96984	2.59173	1.61692
Promoter_Profile3	Region_8223	4	132074701	132075657	Epb41	ENSMUSG00000028906	erythrocyte membrane protein band 4.1 [Source:MGI Symbol;Acc:MGI:95401]	7.49185	7.64165	8.26668	7.40936	7.57111
Promoter_Profile3	Region_8383	4	150087044	150087902	Gpr157	ENSMUSG00000047875	G protein-coupled receptor 157 [Source:MGI Symbol;Acc:MGI:2442046]	7.99435	7.85419	8.42927	7.92086	7.78684
Promoter_Profile3	Region_8413	4	155861750	155862076	Tas1r3	ENSMUSG00000029072	taste receptor, type 1, member 3 [Source:MGI Symbol;Acc:MGI:1933547]	2.32193	1.66437	5.35978	1.85477	0.464916
Promoter_Profile3	Region_8683	5	75575301	75575870	Kit	ENSMUSG00000005672	KIT proto-oncogene receptor tyrosine kinase [Source:MGI Symbol;Acc:MGI:96677]	3.45943	4.24933	5.35978	3.72924	3.61692
Promoter_Profile3	Region_8754	5	96794038	96794694	Anxa3	ENSMUSG00000029484	annexin A3 [Source:MGI Symbol;Acc:MGI:1201378]	5.08746	5.05668	6.19932	5.17669	4.70438
Promoter_Profile3	Region_8890	5	113841650	113842487	Coro1c	ENSMUSG00000004530	coronin, actin binding protein 1C [Source:MGI Symbol;Acc:MGI:1345964]	6.9542	7.24933	7.89976	7.11529	7.20188
Promoter_Profile3	Region_9038	5	138255395	138256158	Lamtor4	ENSMUSG00000050552	late endosomal/lysosomal adaptor, MAPK and MTOR activator 4 [Source:MGI Symbol;Acc:MGI:1913346]	7.67243	7.7624	8.29673	7.68766	7.73586
Promoter_Profile3	Region_9087	5	144100220	144100769	Lmtk2	ENSMUSG00000038970	lemur tyrosine kinase 2 [Source:MGI Symbol;Acc:MGI:3036247]	6.47573	6.41925	7.16714	6.3142	6.42427
Promoter_Profile3	Region_9211	6	23839006	23839575	Cadps2	ENSMUSG00000017978	Ca2+-dependent activator protein for secretion 2 [Source:MGI Symbol;Acc:MGI:2443963]	1	1.66437	4.50417	2.2698	2.20188
Promoter_Profile3	Region_9531	6	99522482	99523625	Foxp1	ENSMUSG00000030067	forkhead box P1 [Source:MGI Symbol;Acc:MGI:1914004]	6.59991	6.57126	7.33103	6.74554	6.34484
Promoter_Profile3	Region_9600	6	116458733	116459572	Alox5	ENSMUSG00000025701	arachidonate 5-lipoxygenase [Source:MGI Symbol;Acc:MGI:87999]	5.75489	5.30822	7.13422	5.76166	5.93885
Promoter_Profile3	Region_9632	6	121210502	121210892	Tuba8	ENSMUSG00000030137	tubulin, alpha 8 [Source:MGI Symbol;Acc:MGI:1858225]	5.04439	4.47172	6.43379	5.02469	4.86485
Promoter_Profile3	Region_9670	6	124662414	124663423	Lpcat3	ENSMUSG00000004270	lysophosphatidylcholine acyltransferase 3 [Source:MGI Symbol;Acc:MGI:1315211]	8.04439	8.31542	8.74848	8.14632	8.23163
Promoter_Profile3	Region_9884	7	16843900	16844141	Prkd2	ENSMUSG00000041187	protein kinase D2 [Source:MGI Symbol;Acc:MGI:2141917]	2.32193	2.98629	5.32131	3.72924	2.93885
Promoter_Profile3	Region_9903	7	19577673	19578464	Zfp296	ENSMUSG00000011267	zinc finger protein 296 [Source:MGI Symbol;Acc:MGI:1926956]	6.33985	6.52235	7.12308	6.43973	6.20188
Promoter_Profile3	Region_9909	7	19816051	19816705	Bcl3	ENSMUSG00000053175	B cell leukemia/lymphoma 3 [Source:MGI Symbol;Acc:MGI:88140]	7.35755	7.27908	7.93841	7.2698	7.28934
Promoter_Profile3	Region_9920	7	24450569	24450968	Irgc1	ENSMUSG00000062028	immunity-related GTPase family, cinema 1 [Source:MGI Symbol;Acc:MGI:2685948]	4.58496	5.1238	6.43379	4.72924	5.14048
Promoter_Profile3	Region_9924	7	24761296	24761687	Cd177	ENSMUSG00000052212	CD177 antigen [Source:MGI Symbol;Acc:MGI:1916141]	2.58496	2.66437	5.46941	2.85477	3.20188
Promoter_Profile3	Region_9927	7	24971833	24972875	Rabac1	ENSMUSG00000003380	Rab acceptor 1 (prenylated) [Source:MGI Symbol;Acc:MGI:1201692]	7.44294	7.54701	7.95106	7.65351	7.42427
Promoter_Profile3	Region_9986	7	34233853	34234450	Gm12762	ENSMUSG00000086526	predicted gene 12762 [Source:MGI Symbol;Acc:MGI:3649976]	6.85798	6.89318	7.57946	7.08998	7.14048
Promoter_Profile3	Region_10024	7	44856844	44858163	Pnkp	ENSMUSG00000002963	polynucleotide kinase 3'- phosphatase [Source:MGI Symbol;Acc:MGI:1891698]	7.14975	6.75183	8.02475	6.99772	7.04318
Promoter_Profile3	Region_10243	7	100121001	100121787	Pold3	ENSMUSG00000030726	polymerase (DNA-directed), delta 3, accessory subunit [Source:MGI Symbol;Acc:MGI:1915217]	7.20945	7.18793	7.91921	7.40936	7.35839
Promoter_Profile3	Region_10364	7	122402029	122402371	Prkcb	ENSMUSG00000052889	protein kinase C, beta [Source:MGI Symbol;Acc:MGI:97596]	2.58496	3.24933	5.60371	3.72924	3.42427
Promoter_Profile3	Region_10477	7	141008351	141009448	Ifitm3	ENSMUSG00000025492	interferon induced transmembrane protein 3 [Source:MGI Symbol;Acc:MGI:1913391]	6.9542	6.73046	7.59567	6.62736	6.57111
Promoter_Profile3	Region_10621	8	34216049	34216909	Gm29243	ENSMUSG00000100605	predicted gene 29243 [Source:MGI Symbol;Acc:MGI:5579949]	4.70044	4.66437	6.22038	5.07716	4.93885
Promoter_Profile3	Region_10971	8	120116113	120116316	Gm20388	ENSMUSG00000092329	predicted gene 20388 [Source:MGI Symbol;Acc:MGI:5141853]	3.70044	3.66437	5.8123	3.07716	3.78684
Promoter_Profile3	Region_11158	9	37656133	37657445	Tbrg1	ENSMUSG00000011114	transforming growth factor beta regulated gene 1 [Source:MGI Symbol;Acc:MGI:1100877]	5.55459	5.87382	7.00668	6.12779	6.07635
Promoter_Profile3	Region_11455	9	96905122	96905617	Gm8524	ENSMUSG00000101209	predicted gene 8524 [Source:MGI Symbol;Acc:MGI:3648452]	3.58496	2.24933	5.63542	2.85477	2.93885
Promoter_Profile3	Region_11513	9	110419598	110419871	Ngp	ENSMUSG00000032484	neutrophilic granule protein [Source:MGI Symbol;Acc:MGI:105983]	1	0.512363	5.72657	1.2698	0.616919
Promoter_Profile3	Region_11521	9	110657752	110657979	Ccdc12	ENSMUSG00000019659	coiled-coil domain containing 12 [Source:MGI Symbol;Acc:MGI:1919904]	5.88264	6.15622	6.78428	6.07716	6.20188
Promoter_Profile3	Region_915	10	5550181	5550881	Syne1	ENSMUSG00000096054	spectrin repeat containing, nuclear envelope 1 [Source:MGI Symbol;Acc:MGI:1927152]	2.32193	3.24933	5.8123	3.85477	2.93885
Promoter_Profile3	Region_1314	10	80590129	80590705	Abhd17a	ENSMUSG00000003346	abhydrolase domain containing 17A [Source:MGI Symbol;Acc:MGI:106388]	7.45943	7.61856	8.2616	7.33589	7.18677
Promoter_Profile3	Region_1362	10	84516249	84516946	AC150314.3	ENSMUSG00000111514	No description	6.70044	6.36481	7.86005	6.55521	6.04318
Promoter_Profile3	Region_1454	10	95634333	95634795	AC153937.6	ENSMUSG00000112538	No description	3.45943	2.98629	5.75571	2.59173	2.93885
Promoter_Profile3	Region_1503	10	99459547	99460352	AC101882.1	ENSMUSG00000112082	No description	7.62205	7.68673	8.15078	7.48897	7.3851
Promoter_Profile3	Region_1527	10	112002107	112003059	Glipr1	ENSMUSG00000056888	GLI pathogenesis-related 1 (glioma) [Source:MGI Symbol;Acc:MGI:1920940]	6.6865	7.00422	7.76291	7.12779	7.04318
Promoter_Profile3	Region_1665	11	4237337	4237822	Osm	ENSMUSG00000058755	oncostatin M [Source:MGI Symbol;Acc:MGI:104749]	6.80735	6.36481	7.6117	6.29217	6.54766
Promoter_Profile3	Region_1857	11	53763080	53764275	Mir7671	ENSMUSG00000099153	microRNA 7671 [Source:MGI Symbol;Acc:MGI:5531184]	8.36632	8.36481	8.77364	8.41446	8.37847
Promoter_Profile3	Region_1897	11	59964711	59965484	Rasd1	ENSMUSG00000049892	RAS, dexamethasone-induced 1 [Source:MGI Symbol;Acc:MGI:1270848]	5.08746	5.47172	6.41564	5.47926	5.31736
Promoter_Profile3	Region_1961	11	70653258	70654114	Pfn1	ENSMUSG00000018293	profilin 1 [Source:MGI Symbol;Acc:MGI:97549]	6.45943	6.18793	7.18867	6.33589	6.26077
Promoter_Profile3	Region_2023	11	78343410	78343745	Unc119	ENSMUSG00000002058	unc-119 lipid binding chaperone [Source:MGI Symbol;Acc:MGI:1328357]	4.08746	4.1238	5.60371	4.43973	3.78684
Promoter_Profile3	Region_2047	11	80779527	80780261	Myo1d	ENSMUSG00000035441	myosin ID [Source:MGI Symbol;Acc:MGI:107728]	5.52356	5.18793	6.61965	5.43973	5.57111
Promoter_Profile3	Region_2145	11	97280379	97280942	Npepps	ENSMUSG00000001441	aminopeptidase puromycin sensitive [Source:MGI Symbol;Acc:MGI:1101358]	5.58496	5.30822	6.39726	5.17669	5.26077
Promoter_Profile3	Region_2222	11	106762145	106762798	Milr1	ENSMUSG00000040528	mast cell immunoglobulin like receptor 1 [Source:MGI Symbol;Acc:MGI:2685731]	5.88264	5.52235	6.88004	5.66212	5.82637
Promoter_Profile3	Region_2292	11	115708005	115708885	Grb2	ENSMUSG00000059923	growth factor receptor bound protein 2 [Source:MGI Symbol;Acc:MGI:95805]	7.16993	7.17216	7.88664	7.16462	7.10877
Promoter_Profile3	Region_2352	11	120579853	120580401	Arhgdia	ENSMUSG00000025132	Rho GDP dissociation inhibitor (GDI) alpha [Source:MGI Symbol;Acc:MGI:2178103]	4.58496	4.91229	6.08914	4.43973	4.93885
Promoter_Profile3	Region_2372	12	3524250	3524605	AC155273.1	ENSMUSG00000112105	No description	-0.152003	1.66437	4.96984	0.269804	1.61692
Promoter_Profile3	Region_2450	12	26469075	26469848	Cmpk2	ENSMUSG00000020638	cytidine monophosphate (UMP-CMP) kinase 2, mitochondrial [Source:MGI Symbol;Acc:MGI:99830]	7.30378	7.36481	7.96984	7.35727	7.09265
Promoter_Profile3	Region_2667	12	80210874	80211145	Actn1	ENSMUSG00000015143	actinin, alpha 1 [Source:MGI Symbol;Acc:MGI:2137706]	0	0.664366	5.43379	0.269804	0.464916
Promoter_Profile3	Region_2669	12	80260213	80260722	Actn1	ENSMUSG00000015143	actinin, alpha 1 [Source:MGI Symbol;Acc:MGI:2137706]	5.16993	4.66437	6.58759	4.07716	4.31736
Promoter_Profile3	Region_2714	12	85598852	85599953	AC115037.1	ENSMUSG00000113165	No description	7.22882	7.1238	7.96361	7.16462	7.4749
Promoter_Profile3	Region_2855	12	110991407	110992556	AC153152.1	ENSMUSG00000113056	No description	7.90087	7.66437	8.43829	7.7855	7.73586
Promoter_Profile3	Region_2984	13	14039296	14039969	Tbce	ENSMUSG00000039233	tubulin-specific chaperone E [Source:MGI Symbol;Acc:MGI:1917680]	6.97728	7.15622	7.60371	7.14017	7.09265
Promoter_Profile3	Region_3266	13	55513207	55513715	Pdlim7	ENSMUSG00000021493	PDZ and LIM domain 7 [Source:MGI Symbol;Acc:MGI:1914649]	6.02237	5.91229	6.91921	6.17669	6.31736
Promoter_Profile3	Region_3322	13	74316891	74317759	Pdcd6	ENSMUSG00000021576	programmed cell death 6 [Source:MGI Symbol;Acc:MGI:109283]	8.18983	8.22661	8.74848	8.25849	8.31736
Promoter_Profile3	Region_3405	13	95685750	95686175	Iqgap2	ENSMUSG00000021676	IQ motif containing GTPase activating protein 2 [Source:MGI Symbol;Acc:MGI:2449975]	6.30378	5.98629	6.9945	6.02469	6.26077
Promoter_Profile3	Region_3699	14	54463717	54464927	Lrp10	ENSMUSG00000022175	low-density lipoprotein receptor-related protein 10 [Source:MGI Symbol;Acc:MGI:1929480]	7.41785	7.64165	8.07764	7.46948	7.54766
Promoter_Profile3	Region_3806	14	73384375	73385516	Itm2b	ENSMUSG00000022108	integral membrane protein 2B [Source:MGI Symbol;Acc:MGI:1309517]	6.52356	6.44573	7.34068	6.66212	6.39828
Promoter_Profile3	Region_4285	15	78571547	78572013	Rac2	ENSMUSG00000033220	RAS-related C3 botulinum substrate 2 [Source:MGI Symbol;Acc:MGI:97846]	5.2854	5.57126	6.71177	5.39909	5.61692
Promoter_Profile3	Region_4286	15	78572547	78573197	Rac2	ENSMUSG00000033220	RAS-related C3 botulinum substrate 2 [Source:MGI Symbol;Acc:MGI:97846]	5.78136	5.98629	7.00668	5.99772	6.14048
Promoter_Profile3	Region_4394	15	99392676	99393725	Tmbim6	ENSMUSG00000023010	transmembrane BAX inhibitor motif containing 6 [Source:MGI Symbol;Acc:MGI:99682]	8.40514	8.2717	9.06314	8.22981	8.24628
Promoter_Profile3	Region_4462	16	10785012	10786586	Socs1	ENSMUSG00000038037	suppressor of cytokine signaling 1 [Source:MGI Symbol;Acc:MGI:1354910]	8.66888	8.64736	9.49124	8.9028	8.63929
Promoter_Profile3	Region_4782	16	78301179	78301764	E330011O21Rik	ENSMUSG00000109841	RIKEN cDNA E330011O21 gene [Source:MGI Symbol;Acc:MGI:3759668]	3.80735	4.47172	5.66645	3.97024	3.61692
Promoter_Profile3	Region_5039	17	28522598	28523520	Gm20109	ENSMUSG00000097714	predicted gene, 20109 [Source:MGI Symbol;Acc:MGI:5012294]	6.62936	6.66437	7.73391	6.69607	6.49956
Promoter_Profile3	Region_5073	17	33637581	33638180	Gm20507	ENSMUSG00000092412	predicted gene 20507 [Source:MGI Symbol;Acc:MGI:5141972]	5.35755	5.1238	6.96984	5.35727	5.66131
Promoter_Profile3	Region_5121	17	35000103	35001286	Vars	ENSMUSG00000007029	valyl-tRNA synthetase [Source:MGI Symbol;Acc:MGI:90675]	7	7.23422	7.8123	7.33589	7.20188
Promoter_Profile3	Region_5137	17	35822649	35823543	Ier3	ENSMUSG00000003541	immediate early response 3 [Source:MGI Symbol;Acc:MGI:104814]	6.82018	6.70876	7.57946	6.99772	6.99196
Promoter_Profile3	Region_5146	17	36270915	36272157	Trim39	ENSMUSG00000045409	tripartite motif-containing 39 [Source:MGI Symbol;Acc:MGI:1890659]	7.91886	7.99528	8.37395	7.80896	7.97447
Promoter_Profile3	Region_5183	17	46031968	46032924	Vegfa	ENSMUSG00000023951	vascular endothelial growth factor A [Source:MGI Symbol;Acc:MGI:103178]	5.97728	5.87382	6.94475	5.76166	6.14048
Promoter_Profile3	Region_5727	18	77938043	77938781	Epg5	ENSMUSG00000039840	ectopic P-granules autophagy protein 5 homolog (C. elegans) [Source:MGI Symbol;Acc:MGI:1918673]	7.43463	7.41925	8.27173	7.35727	7.20188
Promoter_Profile3	Region_5814	19	6046064	6047145	Syvn1	ENSMUSG00000024807	synovial apoptosis inhibitor 1, synoviolin [Source:MGI Symbol;Acc:MGI:1921376]	7.42626	7.57126	8.03667	7.46948	7.6056
Promoter_Profile3	Region_5827	19	7217210	7218212	Cox8a	ENSMUSG00000035885	cytochrome c oxidase subunit VIIIa [Source:MGI Symbol;Acc:MGI:105959]	7.71425	7.47172	8.19401	7.58269	7.63929
Promoter_Profile3	Region_5860	19	10688576	10689384	Vps37c	ENSMUSG00000048832	vacuolar protein sorting 37C [Source:MGI Symbol;Acc:MGI:2147661]	6.58496	6.68673	7.34068	6.71275	6.80674
Promoter_Profile3	Region_11688	X	74281599	74282006	Dnase1l1	ENSMUSG00000019088	deoxyribonuclease 1-like 1 [Source:MGI Symbol;Acc:MGI:109628]	5.97728	5.66437	6.83978	5.88451	5.70438
Promoter_Profile4	Region_6772	2	129363356	129364426	Il1b	ENSMUSG00000027398	interleukin 1 beta [Source:MGI Symbol;Acc:MGI:96543]	2.58496	2.66437	3.69682	2.85477	7.23163
Promoter_Profile4	Region_6957	2	158116008	158116270	Rprd1b	ENSMUSG00000027651	regulation of nuclear pre-mRNA domain containing 1B [Source:MGI Symbol;Acc:MGI:1917720]	1	0.664366	2.11186	1.2698	5.78684
Promoter_Profile4	Region_7345	3	79552056	79552350	Fnip2	ENSMUSG00000061175	folliculin interacting protein 2 [Source:MGI Symbol;Acc:MGI:2683054]	1	0.512363	-0.0401458	1.85477	4.31736
Promoter_Profile4	Region_9582	6	113691002	113691342	Irak2	ENSMUSG00000060477	interleukin-1 receptor-associated kinase 2 [Source:MGI Symbol;Acc:MGI:2429603]	4.32193	5.18793	4.69682	4.66212	6.17151
Promoter_Profile4	Region_9921	7	24461396	24461709	Plaur	ENSMUSG00000046223	plasminogen activator, urokinase receptor [Source:MGI Symbol;Acc:MGI:97612]	5.49185	5.66437	5.35978	5.91366	6.68301
Promoter_Profile4	Region_11044	8	126839077	126839854	Gm31718	ENSMUSG00000110697	predicted gene, 31718 [Source:MGI Symbol;Acc:MGI:5590877]	5.85798	5.36481	5.50417	6.57358	8.00924
Promoter_Profile4	Region_11051	8	126908801	126909795	Gm31718	ENSMUSG00000110697	predicted gene, 31718 [Source:MGI Symbol;Acc:MGI:5590877]	6.87036	6.57126	6.83978	6.89916	7.6056
Promoter_Profile4	Region_2779	12	100210582	100210848	Calm1	ENSMUSG00000001175	calmodulin 1 [Source:MGI Symbol;Acc:MGI:88251]	2	0.512363	1.11186	0.269804	4.61692
Promoter_Profile4	Region_2780	12	100211073	100211361	Calm1	ENSMUSG00000001175	calmodulin 1 [Source:MGI Symbol;Acc:MGI:88251]	2.32193	2.24933	3.11186	3.07716	5.26077
Promoter_Profile4	Region_3245	13	52962263	52963246	n-R5s54	ENSMUSG00000065771	nuclear encoded rRNA 5S 54 [Source:MGI Symbol;Acc:MGI:4421899]	4.58496	4.98629	4.43379	4.97024	6.70438
Promoter_Profile4	Region_3526	13	113486436	113487437	AC168056.4	ENSMUSG00000114790	No description	7	7.02192	7.07764	7.49862	8.17916
Promoter_Profile4	Region_5517	18	36726341	36726906	Cd14	ENSMUSG00000051439	CD14 antigen [Source:MGI Symbol;Acc:MGI:88318]	6.44294	6.41925	6.4869	6.6792	7.33116
Promoter_Profile4	Region_5616	18	60501301	60501827	Smim3	ENSMUSG00000038059	small integral membrane protein 3 [Source:MGI Symbol;Acc:MGI:1917088]	6.04439	5.70876	6.13422	6.29217	7.09265
Promoter_Profile4	Region_5664	18	65697591	65697873	Oacyl	ENSMUSG00000046610	O-acyltransferase like [Source:MGI Symbol;Acc:MGI:2442915]	4.39232	3.98629	3.57129	3.97024	5.4749
Promoter_Profile4	Region_5804	19	5823128	5823716	Gm27702	ENSMUSG00000098865	predicted gene, 27702 [Source:MGI Symbol;Acc:MGI:5531084]	4.75489	4.98629	5.06605	5.3142	6.42427
Promoter_Profile5	Region_4	1	7088483	7089284	Pcmtd1	ENSMUSG00000051285	protein-L-isoaspartate (D-aspartate) O- methyltransferase domain containing 1 [Source:MGI Symbol;Acc:MGI:2441773]	9.29921	9.51299	8.94158	9.00451	8.76158
Promoter_Profile5	Region_35	1	23255966	23256889	Gm6420	ENSMUSG00000102766	predicted gene 6420 [Source:MGI Symbol;Acc:MGI:3644588]	7.48382	7.95899	6.68171	6.60965	6.26077
Promoter_Profile5	Region_44	1	30949058	30950406	Ptp4a1	ENSMUSG00000026064	protein tyrosine phosphatase 4a1 [Source:MGI Symbol;Acc:MGI:1277096]	9.70217	9.75712	9.35503	9.20644	9.28225
Promoter_Profile5	Region_81	1	38129288	38130229	Rev1	ENSMUSG00000026082	REV1, DNA directed polymerase [Source:MGI Symbol;Acc:MGI:1929074]	8.02791	8.25682	7.72657	7.51773	7.33116
Promoter_Profile5	Region_129	1	52113604	52114052	Gm28177	ENSMUSG00000101628	predicted gene 28177 [Source:MGI Symbol;Acc:MGI:5578883]	7.26679	7.45878	6.78428	6.45963	6.72544
Promoter_Profile5	Region_134	1	52578298	52578911	Gm553	ENSMUSG00000100120	predicted gene 553 [Source:MGI Symbol;Acc:MGI:2685399]	5.88264	6.66437	5.06605	4.91366	4.78684
Promoter_Profile5	Region_150	1	55405599	55406338	Plcl1	ENSMUSG00000038349	phospholipase C-like 1 [Source:MGI Symbol;Acc:MGI:3036262]	7.27612	7.63015	5.91921	6.66212	6.39828
Promoter_Profile5	Region_169	1	59481577	59482512	Fzd7	ENSMUSG00000041075	frizzled class receptor 7 [Source:MGI Symbol;Acc:MGI:108570]	8.633	8.69227	7.95106	8.25849	7.99196
Promoter_Profile5	Region_171	1	60566503	60567290	Raph1	ENSMUSG00000026014	Ras association (RalGDS/AF-6) and pleckstrin homology domains 1 [Source:MGI Symbol;Acc:MGI:1924550]	7.76155	7.52235	6.95735	6.9563	6.86485
Promoter_Profile5	Region_231	1	71652711	71654113	Fn1	ENSMUSG00000026193	fibronectin 1 [Source:MGI Symbol;Acc:MGI:95566]	8.07146	7.02192	5.66645	5.69607	5.66131
Promoter_Profile5	Region_260	1	75317008	75318065	Dnpep	ENSMUSG00000026209	aspartyl aminopeptidase [Source:MGI Symbol;Acc:MGI:1278328]	10.1383	10.2587	9.82953	9.43471	9.52981
Promoter_Profile5	Region_263	1	77514760	77515580	Epha4	ENSMUSG00000026235	Eph receptor A4 [Source:MGI Symbol;Acc:MGI:98277]	5.52356	6.33679	4.11186	4.79337	4.52381
Promoter_Profile5	Region_297	1	86064277	86064930	Psmd1	ENSMUSG00000026229	proteasome (prosome, macropain) 26S subunit, non-ATPase, 1 [Source:MGI Symbol;Acc:MGI:1917497]	7.91886	7.98629	7.46941	7.18867	7.07635
Promoter_Profile5	Region_317	1	88701486	88702626	Arl4c	ENSMUSG00000049866	ADP-ribosylation factor-like 4C [Source:MGI Symbol;Acc:MGI:2445172]	8.07682	8.30822	7.33103	7.42968	7.35839
Promoter_Profile5	Region_389	1	106171247	106172122	Gm20753	ENSMUSG00000101583	predicted gene, 20753 [Source:MGI Symbol;Acc:MGI:5434109]	9.29462	9.50042	8.6626	8.55982	8.65584
Promoter_Profile5	Region_471	1	135146642	135148254	Arl8a	ENSMUSG00000026426	ADP-ribosylation factor-like 8A [Source:MGI Symbol;Acc:MGI:1915974]	9.10329	8.94977	8.517	8.47926	8.49344
Promoter_Profile5	Region_507	1	140183233	140183710	Cfh	ENSMUSG00000026365	complement component factor h [Source:MGI Symbol;Acc:MGI:88385]	6.24793	6.05668	3.8123	4.17669	3.78684
Promoter_Profile5	Region_553	1	151500151	151501325	Rnf2	ENSMUSG00000026484	ring finger protein 2 [Source:MGI Symbol;Acc:MGI:1101759]	8.25739	8.48455	7.95106	7.7855	7.9298
Promoter_Profile5	Region_662	1	164248223	164249422	Slc19a2	ENSMUSG00000040918	solute carrier family 19 (thiamine transporter), member 2 [Source:MGI Symbol;Acc:MGI:1928761]	9.1267	9.184	8.78074	8.5319	8.69374
Promoter_Profile5	Region_678	1	166378815	166380205	Gm15853	ENSMUSG00000103400	predicted gene 15853 [Source:MGI Symbol;Acc:MGI:3801970]	9.16491	9.41591	8.91276	8.79728	8.63929
Promoter_Profile5	Region_717	1	171558695	171559242	Cd244	ENSMUSG00000004709	CD244 natural killer cell receptor 2B4 [Source:MGI Symbol;Acc:MGI:109294]	7.37504	7.71965	6.94475	6.64484	6.84574
Promoter_Profile5	Region_776	1	177982888	177983774	Gm16432	ENSMUSG00000091476	predicted gene 16432 [Source:MGI Symbol;Acc:MGI:3645414]	9.00563	9.32258	8.60371	8.62736	8.57692
Promoter_Profile5	Region_849	1	184444125	184444687	2900092O11Rik	ENSMUSG00000104419	RIKEN cDNA 2900092O11 gene [Source:MGI Symbol;Acc:MGI:1920315]	6.61471	6.54701	5.28178	4.97024	4.78684
Promoter_Profile5	Region_6178	2	5713183	5715322	Camk1d	ENSMUSG00000039145	calcium/calmodulin-dependent protein kinase ID [Source:MGI Symbol;Acc:MGI:2442190]	8.80413	8.52235	7.88664	7.83205	7.44981
Promoter_Profile5	Region_6338	2	34372356	34373298	Pbx3	ENSMUSG00000038718	pre B cell leukemia homeobox 3 [Source:MGI Symbol;Acc:MGI:97496]	8.24317	8.03069	7.57129	7.69607	7.5827
Promoter_Profile5	Region_6410	2	51149052	51149333	Rnd3	ENSMUSG00000017144	Rho family GTPase 3 [Source:MGI Symbol;Acc:MGI:1921444]	7.02237	7.05668	5.63542	5.55521	5.42427
Promoter_Profile5	Region_6439	2	58196845	58197216	Cytip	ENSMUSG00000026832	cytohesin 1 interacting protein [Source:MGI Symbol;Acc:MGI:2183535]	6.44294	5.91229	4.86674	4.97024	5.37181
Promoter_Profile5	Region_6441	2	59401626	59402131	Gm13549	ENSMUSG00000080982	predicted gene 13549 [Source:MGI Symbol;Acc:MGI:3651027]	4.32193	3.66437	-0.0401458	0.269804	0.464916
Promoter_Profile5	Region_6512	2	71718995	71719347	Platr26	ENSMUSG00000064263	pluripotency associated transcript 26 [Source:MGI Symbol;Acc:MGI:2686477]	5.20945	4.36481	1.69682	3.07716	2.20188
Promoter_Profile5	Region_6542	2	76647783	76648704	Prkra	ENSMUSG00000002731	protein kinase, interferon inducible double stranded RNA dependent activator [Source:MGI Symbol;Acc:MGI:1344375]	9.26679	9.19184	8.83978	8.58269	8.5942
Promoter_Profile5	Region_6552	2	79254685	79255851	Itga4	ENSMUSG00000027009	integrin alpha 4 [Source:MGI Symbol;Acc:MGI:96603]	9.24317	9.50042	8.90627	8.88083	8.76667
Promoter_Profile5	Region_6607	2	94157706	94158463	Hsd17b12	ENSMUSG00000027195	hydroxysteroid (17-beta) dehydrogenase 12 [Source:MGI Symbol;Acc:MGI:1926967]	9.93221	10.002	9.60971	9.3142	9.32428
Promoter_Profile5	Region_6693	2	122027939	122029111	Eif3j1	ENSMUSG00000027236	eukaryotic translation initiation factor 3, subunit J1 [Source:MGI Symbol;Acc:MGI:1925905]	9.19476	9.20353	8.88664	8.54593	8.69907
Promoter_Profile5	Region_6697	2	122368940	122369626	Shf	ENSMUSG00000033256	Src homology 2 domain containing F [Source:MGI Symbol;Acc:MGI:3613669]	7.40939	7.69779	6.93204	6.72924	6.80674
Promoter_Profile5	Region_6764	2	129198193	129198986	Gm4430	ENSMUSG00000103009	predicted gene 4430 [Source:MGI Symbol;Acc:MGI:3782614]	8.39661	8.47815	8.0834	7.71275	7.78684
Promoter_Profile5	Region_6988	2	160366703	160368117	Mafb	ENSMUSG00000074622	v-maf musculoaponeurotic fibrosarcoma oncogene family, protein B (avian) [Source:MGI Symbol;Acc:MGI:104555]	8.8857	8.94049	7.6117	8.04459	8.19435
Promoter_Profile5	Region_7030	2	166154787	166155782	Sulf2	ENSMUSG00000006800	sulfatase 2 [Source:MGI Symbol;Acc:MGI:1919293]	6.22882	6.57126	4.75571	5.55521	5.00924
Promoter_Profile5	Region_7145	3	10011991	10013426	Fabp5	ENSMUSG00000027533	fatty acid binding protein 5, epidermal [Source:MGI Symbol;Acc:MGI:101790]	7.42626	7.27908	6.5548	6.49862	6.23163
Promoter_Profile5	Region_7213	3	36475146	36476281	Anxa5	ENSMUSG00000027712	annexin A5 [Source:MGI Symbol;Acc:MGI:106008]	9.23122	9.21126	8.8123	8.56901	8.37181
Promoter_Profile5	Region_7220	3	37419223	37420618	Nudt6	ENSMUSG00000050174	nudix (nucleoside diphosphate linked moiety X)-type motif 6 [Source:MGI Symbol;Acc:MGI:2387618]	9.84235	9.89078	9.47599	9.35195	9.14048
Promoter_Profile5	Region_7258	3	52101768	52103196	Maml3	ENSMUSG00000061143	mastermind like 3 (Drosophila) [Source:MGI Symbol;Acc:MGI:2389461]	9.17991	9.15622	8.54649	8.63175	8.4749
Promoter_Profile5	Region_7278	3	58691957	58692622	Siah2	ENSMUSG00000036432	seven in absentia 2 [Source:MGI Symbol;Acc:MGI:108062]	8.2384	8.45878	7.87341	7.80896	7.69373
Promoter_Profile5	Region_7338	3	75956125	75957276	Golim4	ENSMUSG00000034109	golgi integral membrane protein 4 [Source:MGI Symbol;Acc:MGI:1920374]	8.75489	9.03941	8.33103	8.21232	8.07635
Promoter_Profile5	Region_7346	3	79567584	79568469	Fnip2	ENSMUSG00000061175	folliculin interacting protein 2 [Source:MGI Symbol;Acc:MGI:2683054]	8.87036	8.94049	8.23598	8.30323	7.96565
Promoter_Profile5	Region_7347	3	79628376	79629483	Etfdh	ENSMUSG00000027809	electron transferring flavoprotein, dehydrogenase [Source:MGI Symbol;Acc:MGI:106100]	9.45738	9.48773	9.15352	8.97371	8.92526
Promoter_Profile5	Region_7358	3	81982691	81983388	Asic5	ENSMUSG00000028008	acid-sensing (proton-gated) ion channel family member 5 [Source:MGI Symbol;Acc:MGI:1929259]	4.16993	3.98629	-0.0401458	0.269804	2.20188
Promoter_Profile5	Region_7389	3	88177530	88178478	1700113A16Rik	ENSMUSG00000096935	RIKEN cDNA 1700113A16 gene [Source:MGI Symbol;Acc:MGI:1923892]	8.8009	8.601	8.29177	8.39393	8.35839
Promoter_Profile5	Region_7480	3	100160613	100161311	Wdr3	ENSMUSG00000033285	WD repeat domain 3 [Source:MGI Symbol;Acc:MGI:2443143]	7.14975	6.98629	5.63542	5.69607	5.66131
Promoter_Profile5	Region_7492	3	101287919	101288386	Cd2	ENSMUSG00000027863	CD2 antigen [Source:MGI Symbol;Acc:MGI:88320]	5.58496	5.61856	2.43379	3.07716	3.78684
Promoter_Profile5	Region_7545	3	107332996	107334173	Rbm15	ENSMUSG00000048109	RNA binding motif protein 15 [Source:MGI Symbol;Acc:MGI:2443205]	10.1749	10.1176	9.70057	9.62955	9.61973
Promoter_Profile5	Region_7554	3	108591107	108591794	Wdr47	ENSMUSG00000040389	WD repeat domain 47 [Source:MGI Symbol;Acc:MGI:2139593]	8.08215	8.18007	7.65102	7.44971	7.51174
Promoter_Profile5	Region_7587	3	121291367	121292220	Alg14	ENSMUSG00000039887	asparagine-linked glycosylation 14 [Source:MGI Symbol;Acc:MGI:1914039]	9.41996	9.4092	8.97604	8.85101	8.82149
Promoter_Profile5	Region_7605	3	123508091	123509028	Snhg8	ENSMUSG00000104960	small nucleolar RNA host gene 8 [Source:MGI Symbol;Acc:MGI:1917145]	9.41996	9.4685	9.12308	9.01127	8.91154
Promoter_Profile5	Region_7662	3	136669472	136670893	Ppp3ca	ENSMUSG00000028161	protein phosphatase 3, catalytic subunit, alpha isoform [Source:MGI Symbol;Acc:MGI:107164]	9.60918	9.79622	9.16985	8.96329	8.86958
Promoter_Profile5	Region_7676	3	137869411	137869715	Dnajb14	ENSMUSG00000074212	DnaJ heat shock protein family (Hsp40) member B14 [Source:MGI Symbol;Acc:MGI:1917854]	7.18982	6.83429	6.28178	6.49862	6.23163
Promoter_Profile5	Region_7837	4	21727066	21728149	Ccnc	ENSMUSG00000028252	cyclin C [Source:MGI Symbol;Acc:MGI:1858199]	8.42206	8.35087	7.66645	7.71275	7.65034
Promoter_Profile5	Region_7841	4	25281341	25282124	Ufl1	ENSMUSG00000040359	UFM1 specific ligase 1 [Source:MGI Symbol;Acc:MGI:1914740]	8.53528	8.81411	8.13423	8.17067	7.90232
Promoter_Profile5	Region_7867	4	35225123	35226515	3110043O21Rik	ENSMUSG00000028300	RIKEN cDNA 3110043O21 gene [Source:MGI Symbol;Acc:MGI:1920455]	9.35094	9.15622	8.82266	8.8167	8.82637
Promoter_Profile5	Region_7869	4	40142635	40143737	Aco1	ENSMUSG00000028405	aconitase 1 [Source:MGI Symbol;Acc:MGI:87879]	9.50383	9.73314	8.9945	9.12467	9.21683
Promoter_Profile5	Region_7879	4	43381563	43382453	Rusc2	ENSMUSG00000035969	RUN and SH3 domain containing 2 [Source:MGI Symbol;Acc:MGI:2140371]	6.82018	6.54701	5.11186	5.47926	5.86485
Promoter_Profile5	Region_7926	4	55532204	55533338	Klf4	ENSMUSG00000003032	Kruppel-like factor 4 (gut) [Source:MGI Symbol;Acc:MGI:1342287]	9.44708	9.3297	8.31153	8.32509	8.25354
Promoter_Profile5	Region_7998	4	72200612	72201576	Tle1	ENSMUSG00000008305	transducin-like enhancer of split 1 [Source:MGI Symbol;Acc:MGI:104636]	9.2738	9.52545	8.49556	8.43973	8.37847
Promoter_Profile5	Region_8008	4	83417216	83417977	Snapc3	ENSMUSG00000028483	small nuclear RNA activating complex, polypeptide 3 [Source:MGI Symbol;Acc:MGI:1916338]	7.87652	8.05668	7.50417	7.08998	7.21683
Promoter_Profile5	Region_8035	4	93334551	93335911	Tusc1	ENSMUSG00000054000	tumor suppressor candidate 1 [Source:MGI Symbol;Acc:MGI:2684283]	8.9542	9.27539	8.5997	8.57358	8.2964
Promoter_Profile5	Region_8072	4	101647013	101647980	Leprot	ENSMUSG00000035212	leptin receptor overlapping transcript [Source:MGI Symbol;Acc:MGI:2687005]	9.70044	9.72776	9.31398	9.21525	9.29991
Promoter_Profile5	Region_8120	4	111719567	111720661	Spata6	ENSMUSG00000034401	spermatogenesis associated 6 [Source:MGI Symbol;Acc:MGI:1915196]	9.04439	9.13604	8.52548	8.72101	8.4371
Promoter_Profile5	Region_8127	4	115838964	115839650	Mknk1	ENSMUSG00000028708	MAP kinase-interacting serine/threonine kinase 1 [Source:MGI Symbol;Acc:MGI:894316]	8.04439	8.1401	7.70431	7.3142	7.34484
Promoter_Profile5	Region_8186	4	126255966	126256650	Map7d1	ENSMUSG00000028849	MAP7 domain containing 1 [Source:MGI Symbol;Acc:MGI:2384297]	8.27612	8.29372	7.74121	7.62736	7.5827
Promoter_Profile5	Region_8396	4	152153677	152154209	Espn	ENSMUSG00000028943	espin [Source:MGI Symbol;Acc:MGI:1861630]	8.37938	8.24933	7.73391	7.86972	7.4371
Promoter_Profile5	Region_8463	5	20701562	20702665	Magi2	ENSMUSG00000040003	membrane associated guanylate kinase, WW and PDZ domain containing 2 [Source:MGI Symbol;Acc:MGI:1354953]	7.91289	7.73046	6.75571	7.29217	6.72544
Promoter_Profile5	Region_8480	5	23386551	23387484	5031425E22Rik	ENSMUSG00000073147	RIKEN cDNA 5031425E22 gene [Source:MGI Symbol;Acc:MGI:1923227]	8.23362	8.57126	7.35026	7.50821	7.4749
Promoter_Profile5	Region_8494	5	28070870	28072144	Gm26608	ENSMUSG00000097673	predicted gene, 26608 [Source:MGI Symbol;Acc:MGI:5477102]	9.42627	9.27908	8.90627	9.018	8.94784
Promoter_Profile5	Region_8516	5	31870779	31871431	Babam2	ENSMUSG00000052139	BRISC and BRCA1 A complex member 2 [Source:MGI Symbol;Acc:MGI:1333875]	6.90689	6.30822	5.53812	5.55521	5.07635
Promoter_Profile5	Region_8530	5	33996235	33996849	Nat8l	ENSMUSG00000048142	N-acetyltransferase 8-like [Source:MGI Symbol;Acc:MGI:2447776]	6.40939	6.21895	4.75571	4.72924	5.00924
Promoter_Profile5	Region_8533	5	34288158	34288688	Zfyve28	ENSMUSG00000037224	zinc finger, FYVE domain containing 28 [Source:MGI Symbol;Acc:MGI:2684992]	5.97728	5.70876	3.91921	4.72924	4.20188
Promoter_Profile5	Region_8546	5	36988680	36989454	Wfs1	ENSMUSG00000039474	wolframin ER transmembrane glycoprotein [Source:MGI Symbol;Acc:MGI:1328355]	8.56986	8.73583	8.0006	8.20054	7.9298
Promoter_Profile5	Region_8565	5	43232559	43234058	Gm7854	ENSMUSG00000085720	predicted gene 7854 [Source:MGI Symbol;Acc:MGI:3648234]	9.64386	9.61856	9.23856	8.87343	8.88371
Promoter_Profile5	Region_8576	5	45449830	45450637	Qdpr	ENSMUSG00000015806	quinoid dihydropteridine reductase [Source:MGI Symbol;Acc:MGI:97836]	9.62022	9.91229	9.30415	9.15245	8.95677
Promoter_Profile5	Region_8591	5	52833689	52834311	Anapc4	ENSMUSG00000029176	anaphase promoting complex subunit 4 [Source:MGI Symbol;Acc:MGI:1098673]	8.5812	8.77289	8.25652	7.99772	7.80674
Promoter_Profile5	Region_8713	5	88553811	88554796	Utp3	ENSMUSG00000070697	UTP3 small subunit processome component [Source:MGI Symbol;Acc:MGI:1919230]	8.33985	8.69779	7.91276	7.76166	7.90232
Promoter_Profile5	Region_8780	5	99906165	99906643	Gm35911	ENSMUSG00000105078	predicted gene, 35911 [Source:MGI Symbol;Acc:MGI:5595070]	7.41785	7.39229	6.34068	6.55521	6.07635
Promoter_Profile5	Region_8830	5	105415353	105416041	Gm32051	ENSMUSG00000106438	predicted gene, 32051 [Source:MGI Symbol;Acc:MGI:5591210]	7.74819	8.15622	7.08914	7.03799	7.41134
Promoter_Profile5	Region_8832	5	105518851	105519791	Lrrc8c	ENSMUSG00000054720	leucine rich repeat containing 8 family, member C [Source:MGI Symbol;Acc:MGI:2140839]	8.07146	8.24933	7.52125	7.52719	7.30342
Promoter_Profile5	Region_8952	5	122779316	122779962	Camkk2	ENSMUSG00000029471	calcium/calmodulin-dependent protein kinase kinase 2, beta [Source:MGI Symbol;Acc:MGI:2444812]	8.70044	8.47815	7.8123	7.91366	7.53578
Promoter_Profile5	Region_8975	5	125179665	125180496	Ncor2	ENSMUSG00000029478	nuclear receptor co-repressor 2 [Source:MGI Symbol;Acc:MGI:1337080]	8	7.93115	7.00668	7.18867	6.4749
Promoter_Profile5	Region_9101	5	147400242	147400607	Flt3	ENSMUSG00000042817	FMS-like tyrosine kinase 3 [Source:MGI Symbol;Acc:MGI:95559]	6.75489	6.94977	5.78428	5.07716	5.4749
Promoter_Profile5	Region_9141	5	151368124	151369123	Gm42906	ENSMUSG00000107011	predicted gene 42906 [Source:MGI Symbol;Acc:MGI:5663043]	9.38802	9.53781	9.186	9.08359	8.93885
Promoter_Profile5	Region_9244	6	32511868	32512409	Plxna4	ENSMUSG00000029765	plexin A4 [Source:MGI Symbol;Acc:MGI:2179061]	5.58496	6.15622	3.11186	3.43973	3.20188
Promoter_Profile5	Region_9256	6	37870385	37871133	Trim24	ENSMUSG00000029833	tripartite motif-containing 24 [Source:MGI Symbol;Acc:MGI:109275]	8.89178	8.81918	8.23598	8.38355	8.25354
Promoter_Profile5	Region_9372	6	57824290	57825498	Vopp1	ENSMUSG00000037788	vesicular, overexpressed in cancer, prosurvival protein 1 [Source:MGI Symbol;Acc:MGI:2141658]	7.47573	7.68673	6.78428	6.83966	7.04318
Promoter_Profile5	Region_9384	6	66534916	66535725	Mad2l1	ENSMUSG00000029910	MAD2 mitotic arrest deficient-like 1 [Source:MGI Symbol;Acc:MGI:1860374]	9.27146	9.45227	8.98222	8.97371	8.83609
Promoter_Profile5	Region_9612	6	118138805	118139365	Csgalnact2	ENSMUSG00000042042	chondroitin sulfate N- acetylgalactosaminyltransferase 2 [Source:MGI Symbol;Acc:MGI:1926002]	8.633	8.2717	7.8261	7.64484	7.35839
Promoter_Profile5	Region_9651	6	122921217	122921946	Clec4a1	ENSMUSG00000049037	C-type lectin domain family 4, member a1 [Source:MGI Symbol;Acc:MGI:3036291]	7.54689	7.10731	6.63542	6.59173	6.42427
Promoter_Profile5	Region_9704	6	127253843	127254498	Gm43635	ENSMUSG00000107013	predicted gene 43635 [Source:MGI Symbol;Acc:MGI:5663772]	7.32193	7.24933	6.45171	6.79337	6.76667
Promoter_Profile5	Region_9809	6	145746154	145747485	Gm15704	ENSMUSG00000085658	predicted gene 15704 [Source:MGI Symbol;Acc:MGI:3783144]	8.64024	8.75712	8.05437	7.92086	7.73586
Promoter_Profile5	Region_9849	7	4739589	4740396	Kmt5c	ENSMUSG00000059851	lysine methyltransferase 5C [Source:MGI Symbol;Acc:MGI:2385262]	9.29921	9.23422	8.94475	8.57358	8.75647
Promoter_Profile5	Region_9850	7	4781970	4782493	Il11	ENSMUSG00000004371	interleukin 11 [Source:MGI Symbol;Acc:MGI:107613]	6.20945	5.75183	4.50417	4.66212	4.20188
Promoter_Profile5	Region_9886	7	16874810	16875556	9330104G04Rik	ENSMUSG00000097842	RIKEN cDNA 9330104G04 gene [Source:MGI Symbol;Acc:MGI:2445112]	9.07146	8.84924	8.52548	8.50343	8.23163
Promoter_Profile5	Region_9900	7	19307648	19308832	Fosb	ENSMUSG00000003545	FBJ osteosarcoma oncogene B [Source:MGI Symbol;Acc:MGI:95575]	8.03892	8.11558	7.36925	6.98405	7.20188
Promoter_Profile5	Region_9901	7	19310018	19310477	Fosb	ENSMUSG00000003545	FBJ osteosarcoma oncogene B [Source:MGI Symbol;Acc:MGI:95575]	7.43463	7.45878	6.78428	6.45963	6.57111
Promoter_Profile5	Region_9997	7	39544252	39544949	Gm44573	ENSMUSG00000104150	predicted gene 44573 [Source:MGI Symbol;Acc:MGI:5753149]	7.22882	7.52235	6.63542	6.3142	6.68301
Promoter_Profile5	Region_10025	7	44869329	44870178	Ptov1	ENSMUSG00000038502	prostate tumor over expressed gene 1 [Source:MGI Symbol;Acc:MGI:1933946]	7.92481	7.60688	7.06605	7.02469	6.97447
Promoter_Profile5	Region_10027	7	45103702	45104089	Fcgrt	ENSMUSG00000003420	Fc receptor, IgG, alpha chain transporter [Source:MGI Symbol;Acc:MGI:103017]	7.24793	6.75183	5.72657	6.17669	6.04318
Promoter_Profile5	Region_10036	7	45921292	45921570	Emp3	ENSMUSG00000040212	epithelial membrane protein 3 [Source:MGI Symbol;Acc:MGI:1098729]	7.11894	6.52235	5.86674	5.99772	5.82637
Promoter_Profile5	Region_10079	7	64287373	64288010	Gm45212	ENSMUSG00000108472	predicted gene 45212 [Source:MGI Symbol;Acc:MGI:5753788]	8.42627	8.35785	7.81922	7.74554	7.72544
Promoter_Profile5	Region_10081	7	65644569	65645394	Tarsl2	ENSMUSG00000030515	threonyl-tRNA synthetase-like 2 [Source:MGI Symbol;Acc:MGI:2444486]	8.72792	8.74118	8.19401	8.20054	7.76667
Promoter_Profile5	Region_10174	7	82865886	82867570	Gm36584	ENSMUSG00000109383	predicted gene, 36584 [Source:MGI Symbol;Acc:MGI:5595743]	9.41151	9.51924	8.78074	8.35195	8.3851
Promoter_Profile5	Region_10195	7	89403549	89404776	Tmem135	ENSMUSG00000039428	transmembrane protein 135 [Source:MGI Symbol;Acc:MGI:1920009]	8.44708	8.49725	7.59567	7.84723	7.80674
Promoter_Profile5	Region_10205	7	92668735	92670463	Pcf11	ENSMUSG00000041328	PCF11 cleavage and polyadenylation factor subunit [Source:MGI Symbol;Acc:MGI:1919579]	9.37504	9.46203	9.16171	8.9598	8.90232
Promoter_Profile5	Region_10251	7	100706095	100706889	Fam168a	ENSMUSG00000029461	family with sequence similarity 168, member A [Source:MGI Symbol;Acc:MGI:2442372]	8.56986	8.57725	8.17255	7.91366	8.05155
Promoter_Profile5	Region_10254	7	100950243	100951150	P2ry6	ENSMUSG00000048779	pyrimidinergic receptor P2Y, G-protein coupled, 6 [Source:MGI Symbol;Acc:MGI:2673874]	7.62205	7.47172	6.32131	5.99772	5.78684
Promoter_Profile5	Region_10305	7	113513156	113514684	Far1	ENSMUSG00000030759	fatty acyl CoA reductase 1 [Source:MGI Symbol;Acc:MGI:1914670]	9.47573	9.60394	9.11748	8.97716	8.84092
Promoter_Profile5	Region_10319	7	114562529	114563280	Cyp2r1	ENSMUSG00000030670	cytochrome P450, family 2, subfamily r, polypeptide 1 [Source:MGI Symbol;Acc:MGI:2449771]	8.67243	9.09063	7.78428	8.19462	7.9298
Promoter_Profile5	Region_10432	7	130865571	130866655	Fgfr2	ENSMUSG00000030849	fibroblast growth factor receptor 2 [Source:MGI Symbol;Acc:MGI:95523]	8.84862	8.97725	8.40188	8.36784	8.21683
Promoter_Profile5	Region_10457	7	137410224	137411653	9430038I01Rik	ENSMUSG00000040139	RIKEN cDNA 9430038I01 gene [Source:MGI Symbol;Acc:MGI:1924502]	9.60918	9.56221	9.22299	9.18568	9.07635
Promoter_Profile5	Region_10510	8	4165905	4166551	4932443L11Rik	ENSMUSG00000086805	RIKEN cDNA 4932443L11 gene [Source:MGI Symbol;Acc:MGI:1926149]	9.57175	9.57426	9.0006	9.07716	8.99196
Promoter_Profile5	Region_10512	8	4677343	4678820	Gm7461	ENSMUSG00000048484	predicted gene 7461 [Source:MGI Symbol;Acc:MGI:3645338]	10.021	10.0087	9.5815	9.65997	9.76667
Promoter_Profile5	Region_10519	8	8661004	8662074	Efnb2	ENSMUSG00000001300	ephrin B2 [Source:MGI Symbol;Acc:MGI:105097]	6.87036	7.1238	6.35978	5.82439	5.7462
Promoter_Profile5	Region_10679	8	57486953	57488109	Sap30	ENSMUSG00000031609	sin3 associated polypeptide [Source:MGI Symbol;Acc:MGI:1929129]	8.84235	8.98629	8.46059	8.37309	8.33116
Promoter_Profile5	Region_10688	8	60632416	60633179	Gm34730	ENSMUSG00000109930	predicted gene, 34730 [Source:MGI Symbol;Acc:MGI:5593889]	8.49586	8.64736	7.96361	7.46948	7.54766
Promoter_Profile5	Region_10739	8	71396555	71397126	Babam1	ENSMUSG00000031820	BRISC and BRCA1 A complex member 1 [Source:MGI Symbol;Acc:MGI:1915501]	8.09276	7.86404	7.38798	7.62736	7.4371
Promoter_Profile5	Region_10743	8	71610707	71611450	Colgalt1	ENSMUSG00000034807	collagen beta(1-O)galactosyltransferase 1 [Source:MGI Symbol;Acc:MGI:1924348]	8.93664	8.94049	8.33586	8.34662	8.39171
Promoter_Profile5	Region_10795	8	83740002	83740704	Adgre5	ENSMUSG00000002885	adhesion G protein-coupled receptor E5 [Source:MGI Symbol;Acc:MGI:1347095]	8.04985	8.10731	7.37864	7.08998	7.09265
Promoter_Profile5	Region_10796	8	83741133	83741451	Adgre5	ENSMUSG00000002885	adhesion G protein-coupled receptor E5 [Source:MGI Symbol;Acc:MGI:1347095]	7.18982	7.43255	6.52125	6.20054	6.20188
Promoter_Profile5	Region_10803	8	84200669	84201113	Gm37352	ENSMUSG00000103593	predicted gene, 37352 [Source:MGI Symbol;Acc:MGI:5610580]	8.3837	7.99528	7.20989	6.7776	6.99196
Promoter_Profile5	Region_10804	8	84201486	84201753	Gm37352	ENSMUSG00000103593	predicted gene, 37352 [Source:MGI Symbol;Acc:MGI:5610580]	7.80735	7.39229	6.93204	6.37833	6.54766
Promoter_Profile5	Region_10811	8	84979626	84980314	Junb	ENSMUSG00000052837	jun B proto-oncogene [Source:MGI Symbol;Acc:MGI:96647]	9.51964	9.63878	8.92243	8.93514	8.9207
Promoter_Profile5	Region_10841	8	91313046	91313809	Rpgrip1l	ENSMUSG00000033282	Rpgrip1-like [Source:MGI Symbol;Acc:MGI:1920563]	9.10329	9.31542	8.73024	8.76566	8.52981
Promoter_Profile5	Region_10843	8	92355657	92356512	Crnde	ENSMUSG00000031736	colorectal neoplasia differentially expressed (non-protein coding) [Source:MGI Symbol;Acc:MGI:1918546]	8.59246	8.52855	7.90627	7.93514	7.71495
Promoter_Profile5	Region_10853	8	94386013	94387645	Gm15890	ENSMUSG00000090105	predicted gene 15890 [Source:MGI Symbol;Acc:MGI:3802160]	9.12928	8.95899	8.61965	8.40423	8.49344
Promoter_Profile5	Region_10991	8	122281307	122282148	Gm20388	ENSMUSG00000092329	predicted gene 20388 [Source:MGI Symbol;Acc:MGI:5141853]	9.50581	9.28642	9.03072	8.87343	8.89769
Promoter_Profile5	Region_11005	8	123043975	123044388	Gm20388	ENSMUSG00000092329	predicted gene 20388 [Source:MGI Symbol;Acc:MGI:5141853]	7.88264	7.45878	6.46941	6.43973	6.07635
Promoter_Profile5	Region_11081	9	7763649	7764907	Tmem123	ENSMUSG00000050912	transmembrane protein 123 [Source:MGI Symbol;Acc:MGI:1919179]	9.50779	9.69227	9.20989	8.86972	8.87431
Promoter_Profile5	Region_11088	9	14275910	14276538	Sesn3	ENSMUSG00000032009	sestrin 3 [Source:MGI Symbol;Acc:MGI:1922997]	8.96	8.92646	8.4869	8.34662	8.12471
Promoter_Profile5	Region_11157	9	37488447	37490117	Msantd2	ENSMUSG00000042138	Myb/SANT-like DNA-binding domain containing 2 [Source:MGI Symbol;Acc:MGI:2384579]	8.59619	8.63015	8.01272	8.12778	8.11676
Promoter_Profile5	Region_11216	9	48480371	48480994	Rexo2	ENSMUSG00000032026	RNA exonuclease 2 [Source:MGI Symbol;Acc:MGI:1888981]	7.61471	7.73046	7.10054	6.88451	6.99196
Promoter_Profile5	Region_11240	9	53383938	53384804	Kdelc2	ENSMUSG00000034487	KDEL (Lys-Asp-Glu-Leu) containing 2 [Source:MGI Symbol;Acc:MGI:1923765]	6.71425	6.68673	5.43379	5.69607	5.66131
Promoter_Profile5	Region_11242	9	53705778	53706910	Rab39	ENSMUSG00000055069	RAB39, member RAS oncogene family [Source:MGI Symbol;Acc:MGI:2442855]	8.96867	8.94049	7.91921	7.89916	7.82637
Promoter_Profile5	Region_11258	9	56417609	56418857	Peak1	ENSMUSG00000074305	pseudopodium-enriched atypical kinase 1 [Source:MGI Symbol;Acc:MGI:2442366]	8.82018	9.10316	8.4202	8.55521	8.4307
Promoter_Profile5	Region_11275	9	58581837	58582695	Nptn	ENSMUSG00000032336	neuroplastin [Source:MGI Symbol;Acc:MGI:108077]	8.56224	8.40583	8.02475	7.75362	7.72544
Promoter_Profile5	Region_11306	9	63757638	63758531	Smad3	ENSMUSG00000032402	SMAD family member 3 [Source:MGI Symbol;Acc:MGI:1201674]	7.87652	7.93115	7.07764	6.82439	6.49956
Promoter_Profile5	Region_11348	9	72985153	72986009	Gm44503	ENSMUSG00000089865	predicted readthrough transcript (NMD candidate), 44503 [Source:MGI Symbol;Acc:MGI:5141975]	8.48784	8.70876	8.21514	7.92802	7.8837
Promoter_Profile5	Region_11353	9	74951696	74953593	Fam214a	ENSMUSG00000034858	family with sequence similarity 214, member A [Source:MGI Symbol;Acc:MGI:2387648]	8.3837	8.28642	7.5548	7.60965	7.42427
Promoter_Profile5	Region_11366	9	77754427	77755105	Gclc	ENSMUSG00000032350	glutamate-cysteine ligase, catalytic subunit [Source:MGI Symbol;Acc:MGI:104990]	7.78136	8.15622	7.43379	7.224	7.02631
Promoter_Profile5	Region_11405	9	88481777	88483208	Syncrip	ENSMUSG00000032423	synaptotagmin binding, cytoplasmic RNA interacting protein [Source:MGI Symbol;Acc:MGI:1891690]	9.5411	9.70602	9.20197	9.07394	8.97886
Promoter_Profile5	Region_11434	9	94537270	94538950	1190002N15Rik	ENSMUSG00000045414	RIKEN cDNA 1190002N15 gene [Source:MGI Symbol;Acc:MGI:1916111]	9.81858	10.2055	9.33103	9.34127	9.19812
Promoter_Profile5	Region_11475	9	101251187	101252097	Ppp2r3a	ENSMUSG00000043154	protein phosphatase 2, regulatory subunit B'', alpha [Source:MGI Symbol;Acc:MGI:2442104]	8.12928	8.45227	7.47818	7.12779	7.41134
Promoter_Profile5	Region_11482	9	104002111	104003190	AC138739.1	ENSMUSG00000111035	No description	9.53916	9.65589	9.06314	8.98405	9.064
Promoter_Profile5	Region_11554	9	118040168	118041301	Zcwpw2	ENSMUSG00000032443	zinc finger, CW type with PWWP domain 2 [Source:MGI Symbol;Acc:MGI:1921888]	10.1624	10.2643	9.74485	9.56442	9.44347
Promoter_Profile5	Region_11564	9	119401720	119402796	Acvr2b	ENSMUSG00000061393	activin receptor IIB [Source:MGI Symbol;Acc:MGI:87912]	7.05528	7.41925	6.45171	6.29217	6.39828
Promoter_Profile5	Region_916	10	5805257	5806190	Fbxo5	ENSMUSG00000019773	F-box protein 5 [Source:MGI Symbol;Acc:MGI:1914391]	9.49185	9.37172	9.07186	8.96677	8.86958
Promoter_Profile5	Region_987	10	17722185	17724000	Cited2	ENSMUSG00000039910	Cbp/p300-interacting transactivator, with Glu/Asp-rich carboxy-terminal domain, 2 [Source:MGI Symbol;Acc:MGI:1306784]	9.21674	9.45227	8.89649	8.44971	8.61692
Promoter_Profile5	Region_1071	10	31312903	31313784	Hddc2	ENSMUSG00000000295	HD domain containing 2 [Source:MGI Symbol;Acc:MGI:1916942]	8.2854	8.57126	7.78428	7.92802	7.84574
Promoter_Profile5	Region_1119	10	42276276	42277074	Foxo3	ENSMUSG00000048756	forkhead box O3 [Source:MGI Symbol;Acc:MGI:1890081]	8.67948	8.52855	8.05437	7.7855	7.69373
Promoter_Profile5	Region_1120	10	42277419	42278284	Foxo3	ENSMUSG00000048756	forkhead box O3 [Source:MGI Symbol;Acc:MGI:1890081]	9.07414	8.90754	8.41107	8.3305	8.35839
Promoter_Profile5	Region_1271	10	76961842	76962313	Pcbp3	ENSMUSG00000001120	poly(rC) binding protein 3 [Source:MGI Symbol;Acc:MGI:1890470]	7.8392	7.79365	6.69682	6.55521	5.86485
Promoter_Profile5	Region_1365	10	84576173	84577501	Tcp11l2	ENSMUSG00000020034	t-complex 11 (mouse) like 2 [Source:MGI Symbol;Acc:MGI:2444679]	8.96578	9.32258	8.57946	8.43973	8.68301
Promoter_Profile5	Region_1424	10	94035310	94036404	Vezt	ENSMUSG00000036099	vezatin, adherens junctions transmembrane protein [Source:MGI Symbol;Acc:MGI:2143698]	9.04166	9.48773	8.59567	8.61853	8.57692
Promoter_Profile5	Region_1435	10	94687771	94689312	Cep83os	ENSMUSG00000097164	centrosomal protein 83, opposite strand [Source:MGI Symbol;Acc:MGI:1914973]	8.33985	8.56523	8.07764	7.90643	7.93885
Promoter_Profile5	Region_1460	10	95940287	95941203	Eea1	ENSMUSG00000036499	early endosome antigen 1 [Source:MGI Symbol;Acc:MGI:2442192]	8.8009	8.95899	8.53392	8.42968	8.25354
Promoter_Profile5	Region_1559	10	118141390	118142208	Mdm1	ENSMUSG00000020212	transformed mouse 3T3 cell double minute 1 [Source:MGI Symbol;Acc:MGI:96951]	8.81698	8.79365	8.45171	8.18867	8.21683
Promoter_Profile5	Region_1566	10	118868628	118870163	Dyrk2	ENSMUSG00000028630	dual-specificity tyrosine-(Y)- phosphorylation regulated kinase 2 [Source:MGI Symbol;Acc:MGI:1330301]	8.33539	8.47172	7.68929	7.97716	7.90232
Promoter_Profile5	Region_1659	11	3894880	3895694	4921536K21Rik	ENSMUSG00000020434	RIKEN cDNA 4921536K21 gene [Source:MGI Symbol;Acc:MGI:1914680]	7.46761	7.1238	6.15625	6.59173	6.23163
Promoter_Profile5	Region_1660	11	3913439	3914758	Slc35e4	ENSMUSG00000048807	solute carrier family 35, member E4 [Source:MGI Symbol;Acc:MGI:2144150]	8.6865	8.24179	7.74848	7.72102	7.85532
Promoter_Profile5	Region_1670	11	5444633	5445690	Znrf3	ENSMUSG00000041961	zinc and ring finger 3 [Source:MGI Symbol;Acc:MGI:3039616]	8.12412	7.93115	7.31153	7.40936	7.14048
Promoter_Profile5	Region_1676	11	6519603	6519970	Myo1g	ENSMUSG00000020437	myosin IG [Source:MGI Symbol;Acc:MGI:1927091]	7.11894	7.24933	5.91921	6.05116	6.04318
Promoter_Profile5	Region_1718	11	21090929	21091814	Peli1	ENSMUSG00000020134	pellino 1 [Source:MGI Symbol;Acc:MGI:1914495]	8.63662	8.93583	8.27676	8.11529	8.20937
Promoter_Profile5	Region_1734	11	23255244	23256387	Xpo1	ENSMUSG00000020290	exportin 1 [Source:MGI Symbol;Acc:MGI:2144013]	9.9263	9.96815	9.58759	9.40166	9.2964
Promoter_Profile5	Region_1738	11	23769768	23771803	Rel	ENSMUSG00000020275	reticuloendotheliosis oncogene [Source:MGI Symbol;Acc:MGI:97897]	9.16491	9.31542	8.87673	8.84723	9.02206
Promoter_Profile5	Region_1755	11	29373226	29374391	Ccdc88a	ENSMUSG00000032740	coiled coil domain containing 88A [Source:MGI Symbol;Acc:MGI:1925177]	8.36632	8.52235	7.68171	7.92802	7.5827
Promoter_Profile5	Region_1795	11	35769252	35770251	Pank3	ENSMUSG00000018846	pantothenate kinase 3 [Source:MGI Symbol;Acc:MGI:2387464]	8.56224	8.69779	7.83978	8.00451	8.25354
Promoter_Profile5	Region_1847	11	50236473	50237037	Ltc4s	ENSMUSG00000020377	leukotriene C4 synthase [Source:MGI Symbol;Acc:MGI:107498]	7.56224	7.63015	7.00668	6.76166	6.68301
Promoter_Profile5	Region_1898	11	60352554	60353429	Tom1l2	ENSMUSG00000000538	target of myb1-like 2 (chicken) [Source:MGI Symbol;Acc:MGI:2443306]	9.26444	9.15221	8.82953	8.57814	8.65584
Promoter_Profile5	Region_1905	11	61493880	61494698	Mapk7	ENSMUSG00000001034	mitogen-activated protein kinase 7 [Source:MGI Symbol;Acc:MGI:1346347]	8.48382	8.25682	7.91276	7.83966	7.93885
Promoter_Profile5	Region_2014	11	77514641	77515406	Trp53i13	ENSMUSG00000044328	transformation related protein 53 inducible protein 13 [Source:MGI Symbol;Acc:MGI:1915125]	7.15987	7.18793	5.60371	5.17669	5.14048
Promoter_Profile5	Region_2178	11	101171084	101172202	Plekhh3	ENSMUSG00000035172	pleckstrin homology domain containing, family H (with MyTH4 domain) member 3 [Source:MGI Symbol;Acc:MGI:2384950]	7.59246	7.33679	6.43379	6.62736	6.57111
Promoter_Profile5	Region_2188	11	102040168	102040503	Cd300lg	ENSMUSG00000017309	CD300 molecule like family member G [Source:MGI Symbol;Acc:MGI:1289168]	6.93074	6.49726	5.43379	5.43973	4.52381
Promoter_Profile5	Region_2235	11	108424923	108425599	Cep112	ENSMUSG00000020728	centrosomal protein 112 [Source:MGI Symbol;Acc:MGI:1923673]	7.34873	7.48454	5.86674	6.43973	6.04318
Promoter_Profile5	Region_2251	11	109721547	109722129	Fam20a	ENSMUSG00000020614	family with sequence similarity 20, member A [Source:MGI Symbol;Acc:MGI:2388266]	4.90689	5.98629	3.69682	3.43973	3.78684
Promoter_Profile5	Region_2362	11	121702098	121702786	Metrnl	ENSMUSG00000039208	meteorin, glial cell differentiation regulator-like [Source:MGI Symbol;Acc:MGI:2384806]	8.2384	8.16421	7.28178	7.28103	6.99196
Promoter_Profile5	Region_2385	12	8499174	8500473	Rhob	ENSMUSG00000054364	ras homolog family member B [Source:MGI Symbol;Acc:MGI:107949]	9.66	9.51611	9.22299	8.91726	8.85054
Promoter_Profile5	Region_2424	12	21111243	21112175	Gm21989	ENSMUSG00000090370	predicted gene 21989 [Source:MGI Symbol;Acc:MGI:5439458]	7.73471	7.91229	6.75571	6.92802	7.00924
Promoter_Profile5	Region_2465	12	32378499	32379840	Ccdc71l	ENSMUSG00000090946	coiled-coil domain containing 71 like [Source:MGI Symbol;Acc:MGI:1919373]	8.30378	8.61856	7.98222	7.75362	7.57111
Promoter_Profile5	Region_2502	12	36156330	36157908	Bzw2	ENSMUSG00000020547	basic leucine zipper and W2 domains 2 [Source:MGI Symbol;Acc:MGI:1914162]	8.71081	8.99976	8.30661	8.40936	8.35839
Promoter_Profile5	Region_2513	12	40037021	40038432	Arl4a	ENSMUSG00000047446	ADP-ribosylation factor-like 4A [Source:MGI Symbol;Acc:MGI:99437]	9.09011	9.30822	8.53392	8.62736	8.5942
Promoter_Profile5	Region_2518	12	40222299	40223622	Ifrd1	ENSMUSG00000001627	interferon-related developmental regulator 1 [Source:MGI Symbol;Acc:MGI:1316717]	10.1447	10.4749	9.7521	9.80896	9.5827
Promoter_Profile5	Region_2529	12	44268654	44269858	AC164550.2	ENSMUSG00000112547	No description	9.2738	9.30099	8.75932	8.66212	8.48728
Promoter_Profile5	Region_2532	12	45074061	45075266	Stxbp6	ENSMUSG00000046314	syntaxin binding protein 6 (amisyn) [Source:MGI Symbol;Acc:MGI:2384963]	7.42626	7.33679	6.13422	6.3142	6.52381
Promoter_Profile5	Region_2567	12	59011606	59012602	Sec23a	ENSMUSG00000020986	SEC23 homolog A, COPII coat complex component [Source:MGI Symbol;Acc:MGI:1349635]	9.19967	9.23801	8.90952	8.71275	8.55943
Promoter_Profile5	Region_2571	12	65073478	65074297	Fkbp3	ENSMUSG00000020949	FK506 binding protein 3 [Source:MGI Symbol;Acc:MGI:1353460]	8.8392	9.1238	8.44725	8.52719	8.55356
Promoter_Profile5	Region_2594	12	71830702	71831472	Daam1	ENSMUSG00000034574	dishevelled associated activator of morphogenesis 1 [Source:MGI Symbol;Acc:MGI:1914596]	9.17493	9.22279	8.89649	8.64484	8.61127
Promoter_Profile5	Region_2600	12	72085084	72086310	L3hypdh	ENSMUSG00000019718	L-3-hydroxyproline dehydratase (trans-) [Source:MGI Symbol;Acc:MGI:1914467]	9.49785	9.68951	9.05144	9.01127	8.96565
Promoter_Profile5	Region_2602	12	72535959	72536453	Pcnx4	ENSMUSG00000034501	pecanex homolog 4 [Source:MGI Symbol;Acc:MGI:1914958]	8.45943	8.52235	7.85332	7.99772	7.8837
Promoter_Profile5	Region_2685	12	83100460	83101079	Rgs6	ENSMUSG00000021219	regulator of G-protein signaling 6 [Source:MGI Symbol;Acc:MGI:1354730]	5.20945	4.98629	2.11186	1.2698	0.464916
Promoter_Profile5	Region_2706	12	85472013	85472627	Fos	ENSMUSG00000021250	FBJ osteosarcoma oncogene [Source:MGI Symbol;Acc:MGI:95574]	8.28077	7.91229	7.34068	7.30323	7.07635
Promoter_Profile5	Region_2861	12	111377140	111378213	Cdc42bpb	ENSMUSG00000021279	CDC42 binding protein kinase beta [Source:MGI Symbol;Acc:MGI:2136459]	8.33985	8.47172	6.98222	7.15245	6.97447
Promoter_Profile5	Region_2908	12	118301029	118302586	Sp4	ENSMUSG00000025323	trans-acting transcription factor 4 [Source:MGI Symbol;Acc:MGI:107595]	10.4336	10.6345	10.0934	9.90824	9.90694
Promoter_Profile5	Region_2923	13	4190946	4191499	Akr1c13	ENSMUSG00000021213	aldo-keto reductase family 1, member C13 [Source:MGI Symbol;Acc:MGI:1351662]	5.70044	5.70876	3.28178	4.07716	2.93885
Promoter_Profile5	Region_2999	13	17804920	17805839	Cdk13	ENSMUSG00000041297	cyclin-dependent kinase 13 [Source:MGI Symbol;Acc:MGI:1916812]	8.80413	9.01309	8.55894	8.30323	8.30342
Promoter_Profile5	Region_3053	13	28952977	28953993	Sox4	ENSMUSG00000076431	SRY (sex determining region Y)-box 4 [Source:MGI Symbol;Acc:MGI:98366]	6.91886	7.29372	6.30168	6.17669	5.82637
Promoter_Profile5	Region_3072	13	31559052	31559556	A530084C06Rik	ENSMUSG00000090863	RIKEN cDNA A530084C06 gene [Source:MGI Symbol;Acc:MGI:3704402]	5.35755	5.70876	3.8123	3.43973	3.42427
Promoter_Profile5	Region_3197	13	47043102	47043913	Tpmt	ENSMUSG00000021376	thiopurine methyltransferase [Source:MGI Symbol;Acc:MGI:98812]	9.35535	9.21511	8.91276	8.57814	8.77174
Promoter_Profile5	Region_3232	13	52582635	52583643	Syk	ENSMUSG00000021457	spleen tyrosine kinase [Source:MGI Symbol;Acc:MGI:99515]	7.88264	7.73046	7.00668	6.66212	6.84574
Promoter_Profile5	Region_3254	13	54223157	54223692	Hrh2	ENSMUSG00000034987	histamine receptor H2 [Source:MGI Symbol;Acc:MGI:108482]	6.64386	6.24933	5.50417	5.72924	5.7462
Promoter_Profile5	Region_3313	13	69611243	69612097	Nsun2	ENSMUSG00000021595	NOL1/NOP2/Sun domain family member 2 [Source:MGI Symbol;Acc:MGI:107252]	9.32418	9.33325	8.95421	8.71275	8.86009
Promoter_Profile5	Region_3362	13	90922747	90923572	Rps23	ENSMUSG00000049517	ribosomal protein S23 [Source:MGI Symbol;Acc:MGI:1913725]	8.8009	8.90754	8.46941	8.23559	8.14048
Promoter_Profile5	Region_3365	13	91460444	91461457	Ssbp2	ENSMUSG00000003992	single-stranded DNA binding protein 2 [Source:MGI Symbol;Acc:MGI:1914220]	9.17742	9.27539	8.72288	8.61853	8.67761
Promoter_Profile5	Region_3420	13	97240370	97241586	Enc1	ENSMUSG00000041773	ectodermal-neural cortex 1 [Source:MGI Symbol;Acc:MGI:109610]	8.60363	8.81411	7.96361	7.96329	7.52381
Promoter_Profile5	Region_3425	13	98262777	98263481	Utp15	ENSMUSG00000041747	UTP15 small subunit processome component [Source:MGI Symbol;Acc:MGI:2145443]	8.63662	8.34384	8.10621	8.00451	7.94784
Promoter_Profile5	Region_3496	13	110902984	110903543	CT010480.2	ENSMUSG00000114307	No description	7.42626	7.26428	6.52125	6.55521	6.72544
Promoter_Profile5	Region_3570	14	14702563	14703533	Slc4a7	ENSMUSG00000021733	solute carrier family 4, sodium bicarbonate cotransporter, member 7 [Source:MGI Symbol;Acc:MGI:2443878]	8.49185	8.62437	8.10054	7.99772	7.83609
Promoter_Profile5	Region_3576	14	17660490	17661233	Thrb	ENSMUSG00000021779	thyroid hormone receptor beta [Source:MGI Symbol;Acc:MGI:98743]	5.9542	6.5951	5.01875	4.2698	4.61692
Promoter_Profile5	Region_3577	14	18238199	18239553	Nr1d2	ENSMUSG00000021775	nuclear receptor subfamily 1, group D, member 2 [Source:MGI Symbol;Acc:MGI:2449205]	9.41363	9.48773	8.79836	8.86599	8.81659
Promoter_Profile5	Region_3601	14	25480891	25481484	Zmiz1	ENSMUSG00000007817	zinc finger, MIZ-type containing 1 [Source:MGI Symbol;Acc:MGI:3040693]	6.93074	6.5951	5.66645	6.05116	6.10877
Promoter_Profile5	Region_3647	14	33446736	33447525	Mapk8	ENSMUSG00000021936	mitogen-activated protein kinase 8 [Source:MGI Symbol;Acc:MGI:1346861]	8.39661	8.34384	7.88004	7.57358	7.3851
Promoter_Profile5	Region_3679	14	50807378	50808190	Rpph1	ENSMUSG00000092837	ribonuclease P RNA component H1 [Source:MGI Symbol;Acc:MGI:1934664]	8.37069	8.61856	8.0834	8.00451	8.04318
Promoter_Profile5	Region_3765	14	64949634	64950338	Hmbox1	ENSMUSG00000021972	homeobox containing 1 [Source:MGI Symbol;Acc:MGI:2445066]	8.74819	8.73583	8.20462	8.43471	8.15608
Promoter_Profile5	Region_3862	14	84443127	84443857	Pcdh17	ENSMUSG00000035566	protocadherin 17 [Source:MGI Symbol;Acc:MGI:2684924]	6.62936	7.10731	5.46941	5.76166	5.31736
Promoter_Profile5	Region_3896	14	103945591	103946213	Gm37910	ENSMUSG00000104311	predicted gene, 37910 [Source:MGI Symbol;Acc:MGI:5611138]	6.84549	6.77289	5.15625	5.88451	5.52381
Promoter_Profile5	Region_3952	14	121965110	121965305	Ubac2	ENSMUSG00000041765	ubiquitin associated domain containing 2 [Source:MGI Symbol;Acc:MGI:1916139]	5.42626	5.66437	4.35978	3.07716	3.78684
Promoter_Profile5	Region_3971	15	3979146	3979793	Fbxo4	ENSMUSG00000022184	F-box protein 4 [Source:MGI Symbol;Acc:MGI:2146220]	8.60733	8.58323	7.8261	8.14017	8.00062
Promoter_Profile5	Region_3972	15	3995434	3996245	AW549877	ENSMUSG00000041935	expressed sequence AW549877 [Source:MGI Symbol;Acc:MGI:2146232]	9.633	9.66999	9.30907	9.21817	9.07635
Promoter_Profile5	Region_3978	15	5243785	5244835	Ptger4	ENSMUSG00000039942	prostaglandin E receptor 4 (subtype EP4) [Source:MGI Symbol;Acc:MGI:104311]	8.50383	8.55918	8.00667	7.92802	7.87431
Promoter_Profile5	Region_4094	15	38298911	38299716	Klf10	ENSMUSG00000037465	Kruppel-like factor 10 [Source:MGI Symbol;Acc:MGI:1101353]	9.54303	9.68673	8.9945	8.77363	8.68838
Promoter_Profile5	Region_4139	15	53345808	53346572	Ext1	ENSMUSG00000061731	exostoses (multiple) 1 [Source:MGI Symbol;Acc:MGI:894663]	8.21432	8.20353	7.35026	7.06422	7.4371
Promoter_Profile5	Region_4162	15	58822997	58824066	Tmem65	ENSMUSG00000062373	transmembrane protein 65 [Source:MGI Symbol;Acc:MGI:1922118]	8.74483	8.68673	8.2308	7.76965	7.96565
Promoter_Profile5	Region_4236	15	68258025	68259180	Zfat	ENSMUSG00000022335	zinc finger and AT hook domain containing [Source:MGI Symbol;Acc:MGI:2681865]	9.1472	8.9727	8.68929	8.57814	8.44347
Promoter_Profile5	Region_4238	15	68362831	68363907	Gm20732	ENSMUSG00000093387	predicted gene 20732 [Source:MGI Symbol;Acc:MGI:5318559]	9.38586	9.34384	8.88004	8.47926	8.51174
Promoter_Profile5	Region_4261	15	75981468	75982264	Ccdc166	ENSMUSG00000098176	coiled-coil domain containing 166 [Source:MGI Symbol;Acc:MGI:1925902]	6.91886	6.33679	5.50417	5.224	5.37181
Promoter_Profile5	Region_4302	15	80671456	80671947	Fam83f	ENSMUSG00000022408	family with sequence similarity 83, member F [Source:MGI Symbol;Acc:MGI:2146227]	6.53916	6.24933	5.11186	5.12779	5.14048
Promoter_Profile5	Region_4344	15	88861689	88862583	Pim3	ENSMUSG00000035828	proviral integration site 3 [Source:MGI Symbol;Acc:MGI:1355297]	8.6865	8.84427	8.11186	8.20644	8.44347
Promoter_Profile5	Region_4412	15	101265929	101267077	Nr4a1	ENSMUSG00000023034	nuclear receptor subfamily 4, group A, member 1 [Source:MGI Symbol;Acc:MGI:1352454]	8.65105	8.89799	7.52125	7.83205	8.08452
Promoter_Profile5	Region_4525	16	22656565	22657420	Dgkg	ENSMUSG00000022861	diacylglycerol kinase, gamma [Source:MGI Symbol;Acc:MGI:105060]	8.26679	8.05668	7.05437	6.72924	6.61692
Promoter_Profile5	Region_4647	16	42875011	42876300	4932412D23Rik	ENSMUSG00000075070	RIKEN cDNA 4932412D23 gene [Source:MGI Symbol;Acc:MGI:1922972]	10.4315	10.6826	10.159	10.0964	10.0495
Promoter_Profile5	Region_4704	16	52452766	52453580	Alcam	ENSMUSG00000022636	activated leukocyte cell adhesion molecule [Source:MGI Symbol;Acc:MGI:1313266]	8.86109	9.19575	8.21514	8.33589	8.05155
Promoter_Profile5	Region_4732	16	58408072	58408874	4930461C15Rik	ENSMUSG00000086827	RIKEN cDNA 4930461C15 gene [Source:MGI Symbol;Acc:MGI:1922133]	7.67948	8.01309	6.32131	5.94223	5.90232
Promoter_Profile5	Region_4735	16	58727629	58728605	Cldnd1	ENSMUSG00000022744	claudin domain containing 1 [Source:MGI Symbol;Acc:MGI:2447860]	8.93664	9.2074	8.6741	8.60965	8.52381
Promoter_Profile5	Region_4739	16	59600091	59601331	Crybg3	ENSMUSG00000091562	beta-gamma crystallin domain containing 3 [Source:MGI Symbol;Acc:MGI:2676311]	8.17991	8.02192	7.39726	7.15245	6.78684
Promoter_Profile5	Region_4842	16	92612475	92612853	Runx1	ENSMUSG00000022952	runt related transcription factor 1 [Source:MGI Symbol;Acc:MGI:99852]	6.40939	6.05668	5.11186	5.3142	5.4749
Promoter_Profile5	Region_4931	17	10318837	10320453	Qk	ENSMUSG00000062078	quaking [Source:MGI Symbol;Acc:MGI:97837]	8.53916	8.97725	8.19401	8.03136	7.96565
Promoter_Profile5	Region_4969	17	15826151	15826886	Chd1	ENSMUSG00000023852	chromodomain helicase DNA binding protein 1 [Source:MGI Symbol;Acc:MGI:88393]	7.98869	8.35087	7.47818	7.65351	7.52381
Promoter_Profile5	Region_5171	17	44735740	44736610	Runx2	ENSMUSG00000039153	runt related transcription factor 2 [Source:MGI Symbol;Acc:MGI:99829]	6.22882	6.93115	5.46941	4.85477	5.26077
Promoter_Profile5	Region_5453	18	9449561	9450520	Ccny	ENSMUSG00000024286	cyclin Y [Source:MGI Symbol;Acc:MGI:1915224]	9.10591	9.319	8.63934	8.46948	8.26797
Promoter_Profile5	Region_5465	18	12972951	12974547	Impact	ENSMUSG00000024423	impact, RWD domain protein [Source:MGI Symbol;Acc:MGI:1098233]	9.49385	9.58621	9.21514	8.88819	8.97447
Promoter_Profile5	Region_5551	18	46198342	46199611	Trim36	ENSMUSG00000033949	tripartite motif-containing 36 [Source:MGI Symbol;Acc:MGI:106264]	8.46761	8.34384	7.6117	7.29217	7.10877
Promoter_Profile5	Region_5562	18	49755220	49756035	Dtwd2	ENSMUSG00000024505	DTW domain containing 2 [Source:MGI Symbol;Acc:MGI:1916107]	9.16491	9.18793	8.69682	8.73333	8.51778
Promoter_Profile5	Region_5577	18	53744275	53745271	Cep120	ENSMUSG00000048799	centrosomal protein 120 [Source:MGI Symbol;Acc:MGI:2147298]	9.17243	9.21511	8.83296	8.73333	8.56529
Promoter_Profile5	Region_5598	18	56925110	56925985	2003-03-01	ENSMUSG00000032656	membrane-associated ring finger (C3HC4) 3 [Source:MGI Symbol;Acc:MGI:2443667]	8.98014	9.19964	8.49987	8.54127	8.54766
Promoter_Profile5	Region_5620	18	60712196	60712595	Ndst1	ENSMUSG00000054008	N-deacetylase/N-sulfotransferase (heparan glucosaminyl) 1 [Source:MGI Symbol;Acc:MGI:104719]	5.32193	5.66437	3.11186	4.2698	3.42427
Promoter_Profile5	Region_5645	18	62179632	62180410	Adrb2	ENSMUSG00000045730	adrenergic receptor, beta 2 [Source:MGI Symbol;Acc:MGI:87938]	8.47168	8.48455	7.94475	7.84723	7.52381
Promoter_Profile5	Region_5686	18	68949104	68949343	4930546C10Rik	ENSMUSG00000024546	RIKEN cDNA 4930546C10 gene [Source:MGI Symbol;Acc:MGI:1926181]	3.80735	4.66437	0.111857	0.269804	0.464916
Promoter_Profile5	Region_5720	18	76241133	76242266	Smad2	ENSMUSG00000024563	SMAD family member 2 [Source:MGI Symbol;Acc:MGI:108051]	8.99718	9.16421	8.69306	8.43973	8.70968
Promoter_Profile5	Region_5743	18	80469330	80470512	Ctdp1	ENSMUSG00000033323	CTD (carboxy-terminal domain, RNA polymerase II, polypeptide A) phosphatase, subunit 1 [Source:MGI Symbol;Acc:MGI:1926953]	9.38586	9.24933	8.94158	8.66641	8.63373
Promoter_Profile5	Region_5749	18	82525688	82526432	Mbp	ENSMUSG00000041607	myelin basic protein [Source:MGI Symbol;Acc:MGI:96925]	9.4818	9.42592	8.63542	8.03799	7.72544
Promoter_Profile5	Region_5884	19	14597773	14598877	Tle4	ENSMUSG00000024642	transducin-like enhancer of split 4 [Source:MGI Symbol;Acc:MGI:104633]	9.82337	9.91229	9.47818	9.26416	9.08452
Promoter_Profile5	Region_5897	19	18670537	18671395	Carnmt1	ENSMUSG00000024726	carnosine N-methyltransferase 1 [Source:MGI Symbol;Acc:MGI:1914633]	8.33092	8.60688	8.01875	7.80896	8.04318
Promoter_Profile5	Region_5915	19	21652562	21653594	1110059E24Rik	ENSMUSG00000035171	RIKEN cDNA 1110059E24 gene [Source:MGI Symbol;Acc:MGI:1913456]	9.08215	9.22661	8.78428	8.55521	8.6056
Promoter_Profile5	Region_5926	19	23140365	23141599	Klf9	ENSMUSG00000033863	Kruppel-like factor 9 [Source:MGI Symbol;Acc:MGI:1333856]	8.96289	9.11558	8.38798	8.42462	8.4307
Promoter_Profile5	Region_5931	19	23758230	23759864	Apba1	ENSMUSG00000024897	amyloid beta (A4) precursor protein binding, family A, member 1 [Source:MGI Symbol;Acc:MGI:1860297]	8.63662	8.66437	7.84657	8.17067	7.80674
Promoter_Profile5	Region_5948	19	27429372	27430225	Pum3	ENSMUSG00000041360	pumilio RNA-binding family member 3 [Source:MGI Symbol;Acc:MGI:106253]	8.59619	8.45227	8.05437	8.09635	8.00062
Promoter_Profile5	Region_5950	19	28011067	28012203	Rfx3	ENSMUSG00000040929	regulatory factor X, 3 (influences HLA class II expression) [Source:MGI Symbol;Acc:MGI:106582]	9.00282	8.95899	8.45615	8.24135	8.13262
Promoter_Profile5	Region_5991	19	32756025	32757697	Pten	ENSMUSG00000013663	phosphatase and tensin homolog [Source:MGI Symbol;Acc:MGI:109583]	9.07414	9.2074	8.68929	8.69607	8.63373
Promoter_Profile5	Region_6071	19	42090024	42091273	Pi4k2a	ENSMUSG00000025178	phosphatidylinositol 4-kinase type 2 alpha [Source:MGI Symbol;Acc:MGI:1934031]	9.29462	9.1401	8.77007	8.56442	8.75135
Promoter_Profile5	Region_6081	19	43689286	43690074	Entpd7	ENSMUSG00000025192	ectonucleoside triphosphate diphosphohydrolase 7 [Source:MGI Symbol;Acc:MGI:2135885]	8.45121	8.24933	7.83978	8.05771	7.93885
Promoter_Profile5	Region_6146	19	56756230	56756819	Gm6990	ENSMUSG00000067063	predicted pseudogene 6990 [Source:MGI Symbol;Acc:MGI:3648860]	5.85798	5.18793	4.01875	3.97024	4.61692
Promoter_Profile5	Region_11627	X	18161803	18163648	Kdm6a	ENSMUSG00000037369	lysine (K)-specific demethylase 6A [Source:MGI Symbol;Acc:MGI:1095419]	9.33762	9.63015	9.06605	9.00112	9.03055
Promoter_Profile5	Region_11637	X	36795469	36796774	Slc25a5	ENSMUSG00000016319	solute carrier family 25 (mitochondrial carrier, adenine nucleotide translocator), member 5 [Source:MGI Symbol;Acc:MGI:1353496]	7.94837	8.06525	7.49556	7.32509	7.15608
Promoter_Profile5	Region_11713	X	98937088	98938259	Yipf6	ENSMUSG00000047694	Yip1 domain family, member 6 [Source:MGI Symbol;Acc:MGI:1925179]	8.76819	8.89319	8.33586	8.26416	8.24628
Promoter_Profile5	Region_11718	X	101222214	101222755	Snx12	ENSMUSG00000046032	sorting nexin 12 [Source:MGI Symbol;Acc:MGI:1919331]	7.49985	7.61856	7.01875	6.53659	6.42427
Promoter_Profile5	Region_11726	X	103622032	103622682	Ftx	ENSMUSG00000086370	Ftx transcript, Xist regulator (non-protein coding) [Source:MGI Symbol;Acc:MGI:1926128]	8.224	8.54088	7.81922	7.76965	7.85532
Promoter_Profile5	Region_11783	X	164076092	164076842	Siah1b	ENSMUSG00000040749	seven in absentia 1B [Source:MGI Symbol;Acc:MGI:108063]	8.55842	8.65872	8.26668	8.05116	8.10074
Promoter_Profile5	Region_11794	X	168673362	168674283	Msl3	ENSMUSG00000031358	male-specific lethal 3 homolog (Drosophila) [Source:MGI Symbol;Acc:MGI:1341851]	8.32193	8.43915	8.0006	7.76166	7.73586
Promoter_Profile6	Region_7	1	9747653	9748698	Vcpip1	ENSMUSG00000045210	valosin containing protein (p97)/p47 complex interacting protein 1 [Source:MGI Symbol;Acc:MGI:1917925]	9.29692	9.17216	9.16171	8.67919	8.49956
Promoter_Profile6	Region_78	1	37864662	37865530	Tsga10	ENSMUSG00000060771	testis specific 10 [Source:MGI Symbol;Acc:MGI:2685063]	9.17493	9.09063	9.19932	8.60072	8.57112
Promoter_Profile6	Region_120	1	51477817	51478809	Nabp1	ENSMUSG00000026107	nucleic acid binding protein 1 [Source:MGI Symbol;Acc:MGI:1923258]	9.11894	9.21511	8.97604	8.59173	8.26797
Promoter_Profile6	Region_133	1	52232073	52233644	Gls	ENSMUSG00000026103	glutaminase [Source:MGI Symbol;Acc:MGI:95752]	9.29232	9.319	9.13423	8.44473	8.56529
Promoter_Profile6	Region_137	1	52844390	52845361	Hibch	ENSMUSG00000041426	3-hydroxyisobutyryl-Coenzyme A hydrolase [Source:MGI Symbol;Acc:MGI:1923792]	9.03067	9.06525	8.88993	8.37833	8.19435
Promoter_Profile6	Region_139	1	53784261	53785674	Stk17b	ENSMUSG00000026094	serine/threonine kinase 17b (apoptosis- inducing) [Source:MGI Symbol;Acc:MGI:2138162]	8.11374	8.11558	8.19932	7.43973	7.49956
Promoter_Profile6	Region_146	1	54925585	54926684	Ankrd44	ENSMUSG00000052331	ankyrin repeat domain 44 [Source:MGI Symbol;Acc:MGI:3045243]	7.70044	7.35087	7.44277	6.72924	6.28934
Promoter_Profile6	Region_147	1	55052423	55053328	E330011M16Rik	ENSMUSG00000103030	RIKEN cDNA E330011M16 gene [Source:MGI Symbol;Acc:MGI:3704186]	9.10329	9.20353	8.95421	8.69607	8.70968
Promoter_Profile6	Region_148	1	55130901	55131763	Mob4	ENSMUSG00000025979	MOB family member 4, phocein [Source:MGI Symbol;Acc:MGI:104899]	7.90689	8.06525	8.17795	7.51773	7.5942
Promoter_Profile6	Region_158	1	58445111	58445792	Ppil3	ENSMUSG00000026035	peptidylprolyl isomerase (cyclophilin)-like 3 [Source:MGI Symbol;Acc:MGI:1917475]	7.94837	7.94049	7.57946	6.92802	6.78684
Promoter_Profile6	Region_196	1	64121337	64122425	Klf7	ENSMUSG00000025959	Kruppel-like factor 7 (ubiquitous) [Source:MGI Symbol;Acc:MGI:1935151]	9.58684	9.63878	9.24371	8.74958	8.57692
Promoter_Profile6	Region_208	1	64532208	64533404	Creb1	ENSMUSG00000025958	cAMP responsive element binding protein 1 [Source:MGI Symbol;Acc:MGI:88494]	8.62936	8.82424	8.69306	8.21232	8.37847
Promoter_Profile6	Region_209	1	64690254	64691254	2810408I11Rik	ENSMUSG00000087213	RIKEN cDNA 2810408I11 gene [Source:MGI Symbol;Acc:MGI:1917191]	8.93958	8.98178	8.84995	8.43973	8.30342
Promoter_Profile6	Region_269	1	80339666	80341256	Cul3	ENSMUSG00000004364	cullin 3 [Source:MGI Symbol;Acc:MGI:1347360]	8.28077	8.30099	8.50417	7.85477	7.76667
Promoter_Profile6	Region_291	1	85779731	85780100	9930111H07Rik	ENSMUSG00000100217	RIKEN cDNA 9930111H07 gene [Source:MGI Symbol;Acc:MGI:1925012]	5.04439	4.57126	5.28178	3.07716	3.61692
Promoter_Profile6	Region_302	1	86526001	86526788	Ptma	ENSMUSG00000026238	prothymosin alpha [Source:MGI Symbol;Acc:MGI:97803]	9.26444	9.21126	8.83296	8.36784	8.33116
Promoter_Profile6	Region_339	1	91459009	91459753	Per2	ENSMUSG00000055866	period circadian clock 2 [Source:MGI Symbol;Acc:MGI:1195265]	8.3443	8.37172	8.465	8.00451	7.68301
Promoter_Profile6	Region_356	1	93478021	93479539	Hdlbp	ENSMUSG00000034088	high density lipoprotein (HDL) binding protein [Source:MGI Symbol;Acc:MGI:99256]	9.72622	9.58918	9.42927	9.04129	8.93885
Promoter_Profile6	Region_362	1	93803549	93804500	Ing5	ENSMUSG00000026283	inhibitor of growth family, member 5 [Source:MGI Symbol;Acc:MGI:1922816]	8.93958	8.95439	8.74848	8.27543	8.28225
Promoter_Profile6	Region_372	1	95667352	95668065	St8sia4	ENSMUSG00000040710	ST8 alpha-N-acetyl-neuraminide alpha-2,8- sialyltransferase 4 [Source:MGI Symbol;Acc:MGI:106018]	8.01123	8.15622	7.74121	7.17669	6.97447
Promoter_Profile6	Region_378	1	98130012	98130267	1810006J02Rik	ENSMUSG00000100182	RIKEN cDNA 1810006J02 gene [Source:MGI Symbol;Acc:MGI:1916280]	4.85798	5.18793	5.46941	3.43973	3.42427
Promoter_Profile6	Region_383	1	105663140	105664135	Pign	ENSMUSG00000056536	phosphatidylinositol glycan anchor biosynthesis, class N [Source:MGI Symbol;Acc:MGI:1351629]	8.92184	8.85419	8.91921	8.40936	8.16381
Promoter_Profile6	Region_388	1	105989976	105991070	Gm7160	ENSMUSG00000099843	predicted gene 7160 [Source:MGI Symbol;Acc:MGI:3646078]	9.56986	9.71693	9.47818	8.96677	8.84574
Promoter_Profile6	Region_399	1	106759367	106760219	Kdsr	ENSMUSG00000009905	3-ketodihydrosphingosine reductase [Source:MGI Symbol;Acc:MGI:1918000]	8.67596	8.5951	8.29673	7.92086	7.68301
Promoter_Profile6	Region_414	1	125434476	125436131	Actr3	ENSMUSG00000026341	ARP3 actin-related protein 3 [Source:MGI Symbol;Acc:MGI:1921367]	9.69523	9.51611	9.72288	9.13708	9.13655
Promoter_Profile6	Region_421	1	127204836	127205317	Mgat5	ENSMUSG00000036155	mannoside acetylglucosaminyltransferase 5 [Source:MGI Symbol;Acc:MGI:894701]	7.44294	7.1238	7.17795	6.37833	6.04318
Promoter_Profile6	Region_424	1	127773658	127774687	2900009J06Rik	ENSMUSG00000102014	RIKEN cDNA 2900009J06 gene [Source:MGI Symbol;Acc:MGI:1920137]	9.43254	9.36827	9.15898	8.80119	8.58846
Promoter_Profile6	Region_429	1	128591929	128592711	Cxcr4	ENSMUSG00000045382	chemokine (C-X-C motif) receptor 4 [Source:MGI Symbol;Acc:MGI:109563]	8.09276	7.96815	7.77719	7.03799	7.21683
Promoter_Profile6	Region_438	1	131096428	131097989	Mapkapk2	ENSMUSG00000016528	MAP kinase-activated protein kinase 2 [Source:MGI Symbol;Acc:MGI:109298]	8.93664	8.84924	8.84318	8.0707	7.81659
Promoter_Profile6	Region_446	1	131527022	131528242	Srgap2	ENSMUSG00000026425	SLIT-ROBO Rho GTPase activating protein 2 [Source:MGI Symbol;Acc:MGI:109605]	10.2408	10.1011	10.0218	9.34395	9.28934
Promoter_Profile6	Region_456	1	132007327	132008389	Gm29103	ENSMUSG00000100037	predicted gene 29103 [Source:MGI Symbol;Acc:MGI:5579809]	8.03342	8.17216	8.25652	7.33589	7.73586
Promoter_Profile6	Region_460	1	132417273	132418160	Dstyk	ENSMUSG00000042046	dual serine/threonine and tyrosine protein kinase [Source:MGI Symbol;Acc:MGI:1925064]	7.82018	7.66437	7.51274	6.62736	6.14048
Promoter_Profile6	Region_467	1	134078833	134079649	Btg2	ENSMUSG00000020423	B cell translocation gene 2, anti- proliferative [Source:MGI Symbol;Acc:MGI:108384]	8.88264	8.79879	8.465	8.05116	8.03477
Promoter_Profile6	Region_497	1	138191735	138192480	Gm28556	ENSMUSG00000099459	predicted gene 28556 [Source:MGI Symbol;Acc:MGI:5579262]	8.11374	7.82424	7.76291	7.224	6.5942
Promoter_Profile6	Region_514	1	143776737	143778230	Trove2	ENSMUSG00000018199	TROVE domain family, member 2 [Source:MGI Symbol;Acc:MGI:106652]	9.13955	9.19184	9.25906	8.87714	8.76158
Promoter_Profile6	Region_542	1	150392672	150393700	BC003331	ENSMUSG00000006010	cDNA sequence BC003331 [Source:MGI Symbol;Acc:MGI:2385108]	9.83131	9.82676	9.62953	9.24994	9.24991
Promoter_Profile6	Region_552	1	151344021	151345578	Gm10138	ENSMUSG00000100954	predicted gene 10138 [Source:MGI Symbol;Acc:MGI:3708522]	8.95128	9.06951	9.09485	8.54127	8.7462
Promoter_Profile6	Region_589	1	155099184	155099836	Ier5	ENSMUSG00000056708	immediate early response 5 [Source:MGI Symbol;Acc:MGI:1337072]	8.36194	8.55918	8.10054	7.72924	7.53578
Promoter_Profile6	Region_600	1	156035426	156036741	Tor1aip1	ENSMUSG00000026466	torsin A interacting protein 1 [Source:MGI Symbol;Acc:MGI:3582693]	9.62936	9.49725	9.49556	9.08359	8.89304
Promoter_Profile6	Region_626	1	160194909	160195651	Mrps14	ENSMUSG00000058267	mitochondrial ribosomal protein S14 [Source:MGI Symbol;Acc:MGI:1928141]	9.30378	9.26799	9.14252	8.73333	8.73066
Promoter_Profile6	Region_632	1	160906014	160907223	Rc3h1	ENSMUSG00000040423	RING CCCH (C3H) domains 1 [Source:MGI Symbol;Acc:MGI:2685397]	9.26913	9.24933	9.092	8.68766	8.37847
Promoter_Profile6	Region_642	1	161875810	161877477	Suco	ENSMUSG00000040297	SUN domain containing ossification factor [Source:MGI Symbol;Acc:MGI:2138346]	10.0888	10.1977	10.0352	9.61188	9.6056
Promoter_Profile6	Region_666	1	165460316	165461460	Dcaf6	ENSMUSG00000026571	DDB1 and CUL4 associated factor 6 [Source:MGI Symbol;Acc:MGI:1921356]	10.4263	10.4588	10.2269	9.7776	9.77174
Promoter_Profile6	Region_672	1	165709781	165710212	Rcsd1	ENSMUSG00000040723	RCSD domain containing 1 [Source:MGI Symbol;Acc:MGI:2676394]	5.16993	5.83429	5.75571	3.97024	4.20188
Promoter_Profile6	Region_676	1	166002256	166003538	Pou2f1	ENSMUSG00000026565	POU domain, class 2, transcription factor 1 [Source:MGI Symbol;Acc:MGI:101898]	9.59805	9.65589	9.37395	8.94223	8.87901
Promoter_Profile6	Region_687	1	169531097	169531895	Nuf2	ENSMUSG00000026683	NUF2, NDC80 kinetochore complex component [Source:MGI Symbol;Acc:MGI:1914227]	7.6865	7.87382	7.73391	6.97024	6.9207
Promoter_Profile6	Region_688	1	169968964	169969649	Hsd17b7	ENSMUSG00000026675	hydroxysteroid (17-beta) dehydrogenase 7 [Source:MGI Symbol;Acc:MGI:1330808]	8.5812	8.70876	8.37395	8.11529	7.97447
Promoter_Profile6	Region_689	1	170174312	170175418	Uap1	ENSMUSG00000026670	UDP-N-acetylglucosamine pyrophosphorylase 1 [Source:MGI Symbol;Acc:MGI:1334459]	9.43879	9.42592	9.30415	8.89186	8.84092
Promoter_Profile6	Region_712	1	171360706	171361350	Klhdc9	ENSMUSG00000045259	kelch domain containing 9 [Source:MGI Symbol;Acc:MGI:1916124]	6.94251	6.41925	6.77007	5.39909	5.7462
Promoter_Profile6	Region_732	1	172501714	172502294	Tagln2	ENSMUSG00000026547	transgelin 2 [Source:MGI Symbol;Acc:MGI:1312985]	7.87036	7.74118	7.88664	6.80896	6.61692
Promoter_Profile6	Region_733	1	172512977	172514449	Gm37125	ENSMUSG00000104351	predicted gene, 37125 [Source:MGI Symbol;Acc:MGI:5610353]	8.53138	8.42592	8.41107	8.05116	7.7462
Promoter_Profile6	Region_736	1	172632535	172633341	Dusp23	ENSMUSG00000026544	dual specificity phosphatase 23 [Source:MGI Symbol;Acc:MGI:1915690]	9	9.00422	8.67791	8.30323	8.28225
Promoter_Profile6	Region_755	1	175625140	175626230	Fh1	ENSMUSG00000026526	fumarate hydratase 1 [Source:MGI Symbol;Acc:MGI:95530]	9.32193	9.319	9.10621	8.82822	8.85532
Promoter_Profile6	Region_756	1	175692395	175693379	Opn3	ENSMUSG00000026525	opsin 3 [Source:MGI Symbol;Acc:MGI:1338022]	9.84235	9.96586	9.61965	9.17067	9.14048
Promoter_Profile6	Region_757	1	176813644	176815051	Cep170	ENSMUSG00000057335	centrosomal protein 170 [Source:MGI Symbol;Acc:MGI:1918348]	9.52356	9.51299	9.33827	9.01464	8.92526
Promoter_Profile6	Region_767	1	177441554	177442602	Gm26801	ENSMUSG00000097892	predicted gene, 26801 [Source:MGI Symbol;Acc:MGI:5477295]	9.32867	9.49091	9.2308	8.49381	8.37847
Promoter_Profile6	Region_775	1	177795996	177796886	Adss	ENSMUSG00000015961	adenylosuccinate synthetase, non muscle [Source:MGI Symbol;Acc:MGI:87948]	9.56605	9.71693	9.31643	8.97371	8.89769
Promoter_Profile6	Region_778	1	178318173	178319487	B230369F24Rik	ENSMUSG00000086350	RIKEN cDNA B230369F24 gene [Source:MGI Symbol;Acc:MGI:2443392]	9.46557	9.38888	9.29921	9.02135	8.72021
Promoter_Profile6	Region_779	1	178336322	178337169	Hnrnpu	ENSMUSG00000039630	heterogeneous nuclear ribonucleoprotein U [Source:MGI Symbol;Acc:MGI:1858195]	8.18488	7.91229	7.98222	7.45963	7.20188
Promoter_Profile6	Region_780	1	178337398	178338107	Hnrnpu	ENSMUSG00000039630	heterogeneous nuclear ribonucleoprotein U [Source:MGI Symbol;Acc:MGI:1858195]	8.27146	8.18793	8.10621	7.2698	7.46241
Promoter_Profile6	Region_785	1	179545900	179546835	Tfb2m	ENSMUSG00000026492	transcription factor B2, mitochondrial [Source:MGI Symbol;Acc:MGI:107937]	9.11634	9.22661	9.11467	8.75362	8.81659
Promoter_Profile6	Region_803	1	180813155	180814322	H3f3a	ENSMUSG00000060743	H3 histone, family 3A [Source:MGI Symbol;Acc:MGI:1097686]	9.04166	9.00866	8.74848	8.09635	8.00924
Promoter_Profile6	Region_805	1	180850389	180851210	Sde2	ENSMUSG00000038806	SDE2 telomere maintenance homolog (S. pombe) [Source:MGI Symbol;Acc:MGI:2384788]	8.97154	8.84924	8.93204	8.2698	8.27513
Promoter_Profile6	Region_818	1	181841764	181842796	Lbr	ENSMUSG00000004880	lamin B receptor [Source:MGI Symbol;Acc:MGI:2138281]	8.84235	8.99976	8.6117	8.26416	7.90232
Promoter_Profile6	Region_841	1	184033647	184034622	Dusp10	ENSMUSG00000039384	dual specificity phosphatase 10 [Source:MGI Symbol;Acc:MGI:1927070]	9.53528	9.5951	9.45393	9.07716	9.05571
Promoter_Profile6	Region_861	1	191025719	191026713	Mfsd7b	ENSMUSG00000066595	major facilitator superfamily domain containing 7B [Source:MGI Symbol;Acc:MGI:2444881]	8.67948	8.74118	8.465	7.97024	7.89304
Promoter_Profile6	Region_878	1	191574966	191576375	Dtl	ENSMUSG00000037474	denticleless E3 ubiquitin protein ligase [Source:MGI Symbol;Acc:MGI:1924093]	8.99435	8.68117	9.01574	8.35195	8.23897
Promoter_Profile6	Region_886	1	192092254	192093150	Traf5	ENSMUSG00000026637	TNF receptor-associated factor 5 [Source:MGI Symbol;Acc:MGI:107548]	8.55459	8.34384	8.44725	8.08998	7.78684
Promoter_Profile6	Region_891	1	193129931	193130432	Diexf	ENSMUSG00000016181	digestive organ expansion factor homolog (zebrafish) [Source:MGI Symbol;Acc:MGI:2138080]	7.46761	7.65305	7.44277	6.74554	6.76667
Promoter_Profile6	Region_899	1	194938718	194938936	Cd34	ENSMUSG00000016494	CD34 antigen [Source:MGI Symbol;Acc:MGI:88329]	5.80735	5.66437	4.50417	3.07716	2.93885
Promoter_Profile6	Region_6162	2	3283617	3284458	Nmt2	ENSMUSG00000026643	N-myristoyltransferase 2 [Source:MGI Symbol;Acc:MGI:1202298]	9.48784	9.58323	9.19667	8.83966	8.70438
Promoter_Profile6	Region_6210	2	11777237	11778819	Fbxo18	ENSMUSG00000058594	F-box protein 18 [Source:MGI Symbol;Acc:MGI:1354699]	9.24317	9.1238	9.15078	8.66212	8.73586
Promoter_Profile6	Region_6222	2	13573114	13575728	Vim	ENSMUSG00000026728	vimentin [Source:MGI Symbol;Acc:MGI:98932]	9.76819	9.319	9.4869	8.81284	8.52981
Promoter_Profile6	Region_6235	2	18997639	18998681	Pip4k2a	ENSMUSG00000026737	phosphatidylinositol-5-phosphate 4-kinase, type II, alpha [Source:MGI Symbol;Acc:MGI:1298206]	7.8392	7.75183	7.69682	6.76166	6.34484
Promoter_Profile6	Region_6250	2	22773533	22774620	Apbb1ip	ENSMUSG00000026786	amyloid beta (A4) precursor protein-binding, family B, member 1 interacting protein [Source:MGI Symbol;Acc:MGI:1861354]	7.94837	7.96815	7.93204	7.42968	6.9207
Promoter_Profile6	Region_6255	2	23155673	23156798	Mastl	ENSMUSG00000026779	microtubule associated serine/threonine kinase-like [Source:MGI Symbol;Acc:MGI:1914371]	8.85175	8.70876	8.88335	8.41955	8.35839
Promoter_Profile6	Region_6270	2	25224222	25225078	Tubb4b	ENSMUSG00000036752	tubulin, beta 4B class IVB [Source:MGI Symbol;Acc:MGI:1915472]	9.27146	9.09482	9.32375	8.43973	8.46241
Promoter_Profile6	Region_6271	2	25262184	25262947	Tprn	ENSMUSG00000048707	taperin [Source:MGI Symbol;Acc:MGI:2139535]	7.93074	8.03941	8.09485	7.47926	7.35839
Promoter_Profile6	Region_6276	2	25983016	25983842	Camsap1	ENSMUSG00000026933	calmodulin regulated spectrin-associated protein 1 [Source:MGI Symbol;Acc:MGI:3036242]	8.44294	8.33679	8.51274	7.97716	7.9298
Promoter_Profile6	Region_6277	2	26444984	26446169	Sec16a	ENSMUSG00000026924	SEC16 homolog A, endoplasmic reticulum export factor [Source:MGI Symbol;Acc:MGI:2139207]	9.43254	9.09063	9.39495	8.56442	8.5942
Promoter_Profile6	Region_6280	2	26603570	26604701	Gm20532	ENSMUSG00000092356	predicted gene 20532 [Source:MGI Symbol;Acc:MGI:5141997]	7.62936	7.64165	8.14528	6.6792	6.70438
Promoter_Profile6	Region_6292	2	28092055	28092571	Gm13371	ENSMUSG00000085693	predicted gene 13371 [Source:MGI Symbol;Acc:MGI:3650807]	6.40939	5.87382	6.5548	4.72924	3.20188
Promoter_Profile6	Region_6313	2	30981822	30982534	BC005624	ENSMUSG00000026851	cDNA sequence BC005624 [Source:MGI Symbol;Acc:MGI:2385132]	9.05257	8.87382	8.79836	8.29217	8.18677
Promoter_Profile6	Region_6316	2	31141555	31142333	Fnbp1	ENSMUSG00000075415	formin binding protein 1 [Source:MGI Symbol;Acc:MGI:109606]	6.42626	6.70876	6.72657	5.69607	5.86485
Promoter_Profile6	Region_6323	2	32451179	32452554	Slc25a25	ENSMUSG00000026819	solute carrier family 25 (mitochondrial carrier, phosphate carrier), member 25 [Source:MGI Symbol;Acc:MGI:1915913]	9.05799	9.04807	8.99755	8.45468	8.41133
Promoter_Profile6	Region_6340	2	34771554	34772517	Hspa5	ENSMUSG00000026864	heat shock protein 5 [Source:MGI Symbol;Acc:MGI:95835]	8.8009	8.64736	8.85669	8.37833	8.46241
Promoter_Profile6	Region_6350	2	35200735	35201516	Rab14	ENSMUSG00000026878	RAB14, member RAS oncogene family [Source:MGI Symbol;Acc:MGI:1915615]	8.40939	8.24179	8.07764	7.48897	7.57111
Promoter_Profile6	Region_6401	2	49451037	49452270	Epc2	ENSMUSG00000069495	enhancer of polycomb homolog 2 (Drosophila) [Source:MGI Symbol;Acc:MGI:1278321]	8.76155	8.85419	8.65875	8.09635	8.04318
Promoter_Profile6	Region_6427	2	53190894	53192359	Prpf40a	ENSMUSG00000061136	pre-mRNA processing factor 40A [Source:MGI Symbol;Acc:MGI:1860512]	9.75489	9.68117	9.465	9.05771	9.20937
Promoter_Profile6	Region_6504	2	70661273	70662091	Gm26558	ENSMUSG00000097025	predicted gene, 26558 [Source:MGI Symbol;Acc:MGI:5477052]	8.60733	8.44572	8.27173	7.61853	7.6722
Promoter_Profile6	Region_6522	2	72978567	72980947	Sp3	ENSMUSG00000027109	trans-acting transcription factor 3 [Source:MGI Symbol;Acc:MGI:1277166]	9.61287	9.58621	9.51487	8.97716	8.97886
Promoter_Profile6	Region_6531	2	73892241	73893158	Atf2	ENSMUSG00000027104	activating transcription factor 2 [Source:MGI Symbol;Acc:MGI:109349]	8.98584	8.88353	8.79836	8.24708	8.39828
Promoter_Profile6	Region_6534	2	75658565	75659989	Gm24574	ENSMUSG00000093242	predicted gene, 24574 [Source:MGI Symbol;Acc:MGI:5454351]	9.27146	9.26799	9.11186	8.56442	8.30342
Promoter_Profile6	Region_6535	2	75703389	75705512	Nfe2l2	ENSMUSG00000015839	nuclear factor, erythroid derived 2, like 2 [Source:MGI Symbol;Acc:MGI:108420]	9.59619	9.55615	9.65875	8.99773	9.18677
Promoter_Profile6	Region_6567	2	84425169	84425599	Calcrl	ENSMUSG00000059588	calcitonin receptor-like [Source:MGI Symbol;Acc:MGI:1926944]	6.71425	6.81411	6.72657	5.82439	5.31736
Promoter_Profile6	Region_6568	2	84677843	84678493	Gm28635	ENSMUSG00000101645	predicted gene 28635 [Source:MGI Symbol;Acc:MGI:5579341]	9.45327	9.53781	9.18332	8.80896	8.78684
Promoter_Profile6	Region_6606	2	93461840	93462804	Cd82	ENSMUSG00000027215	CD82 antigen [Source:MGI Symbol;Acc:MGI:104651]	8.84549	8.5951	8.90627	8.27543	8.08452
Promoter_Profile6	Region_6620	2	102898995	102899824	Cd44	ENSMUSG00000005087	CD44 antigen [Source:MGI Symbol;Acc:MGI:88338]	7.32193	7.18793	7.42474	6.49862	6.52381
Promoter_Profile6	Region_6624	2	103073233	103074074	Pdhx	ENSMUSG00000010914	pyruvate dehydrogenase complex, component X [Source:MGI Symbol;Acc:MGI:1351627]	8.62936	8.45227	8.42927	7.87713	8.16381
Promoter_Profile6	Region_6636	2	104816723	104817331	Qser1	ENSMUSG00000074994	glutamine and serine rich 1 [Source:MGI Symbol;Acc:MGI:2138986]	7.56986	7.7624	7.28178	6.85477	6.76667
Promoter_Profile6	Region_6680	2	119546923	119547944	Exd1	ENSMUSG00000048647	exonuclease 3'-5' domain containing 1 [Source:MGI Symbol;Acc:MGI:3045306]	8.90989	8.73583	8.85332	8.28661	8.18677
Promoter_Profile6	Region_6682	2	120154368	120154977	Ehd4	ENSMUSG00000027293	EH-domain containing 4 [Source:MGI Symbol;Acc:MGI:1919619]	8.35755	8.37861	8.0426	7.68766	7.55943
Promoter_Profile6	Region_6686	2	120628615	120629394	Stard9	ENSMUSG00000033705	START domain containing 9 [Source:MGI Symbol;Acc:MGI:3045258]	8.3837	8.32258	8.24628	7.60965	7.5827
Promoter_Profile6	Region_6691	2	121448751	121449632	Serinc4	ENSMUSG00000046110	serine incorporator 4 [Source:MGI Symbol;Acc:MGI:2441842]	9.30378	9.23422	9.06605	8.64918	8.56529
Promoter_Profile6	Region_6702	2	122467390	122468144	Bambi-ps1	ENSMUSG00000081219	BMP and activin membrane-bound inhibitor, pseudogene (Xenopus laevis) [Source:MGI Symbol;Acc:MGI:1932402]	8.09276	8.28642	7.91276	7.55521	7.34484
Promoter_Profile6	Region_6715	2	125247177	125248060	Dut	ENSMUSG00000027203	deoxyuridine triphosphatase [Source:MGI Symbol;Acc:MGI:1346051]	7.90087	8.24179	8.16714	7.48897	7.23163
Promoter_Profile6	Region_6735	2	127247496	127248257	Ciao1	ENSMUSG00000003662	cytosolic iron-sulfur protein assembly 1 [Source:MGI Symbol;Acc:MGI:1346998]	8.35315	8.07376	8.21514	7.71275	7.4749
Promoter_Profile6	Region_6790	2	131261999	131262900	Pank2	ENSMUSG00000037514	pantothenate kinase 2 [Source:MGI Symbol;Acc:MGI:1921700]	7.75489	8.00422	7.95735	7.29217	7.52381
Promoter_Profile6	Region_6813	2	132252541	132253567	Pcna	ENSMUSG00000027342	proliferating cell nuclear antigen [Source:MGI Symbol;Acc:MGI:97503]	9.35975	9.07799	9.2616	8.61853	8.4371
Promoter_Profile6	Region_6814	2	132262714	132263421	Cds2	ENSMUSG00000058793	CDP-diacylglycerol synthase (phosphatidate cytidylyltransferase) 2 [Source:MGI Symbol;Acc:MGI:1332236]	8.47573	8.50357	8.54649	7.80119	7.6722
Promoter_Profile6	Region_6821	2	134643460	134644413	Tmx4	ENSMUSG00000034723	thioredoxin-related transmembrane protein 4 [Source:MGI Symbol;Acc:MGI:106558]	8.49586	8.61856	8.76649	8.2698	8.19435
Promoter_Profile6	Region_6842	2	140395095	140395839	Macrod2	ENSMUSG00000068205	MACRO domain containing 2 [Source:MGI Symbol;Acc:MGI:1920149]	6.88264	7.15622	7.10054	6.17669	6.00924
Promoter_Profile6	Region_6853	2	144011011	144011611	Rrbp1	ENSMUSG00000027422	ribosome binding protein 1 [Source:MGI Symbol;Acc:MGI:1932395]	9.44708	9.2717	9.16985	8.47926	8.64483
Promoter_Profile6	Region_6866	2	145167743	145168389	Slc24a3	ENSMUSG00000063873	solute carrier family 24 (sodium/potassium/calcium exchanger), member 3 [Source:MGI Symbol;Acc:MGI:2137513]	5.97728	5.98629	6.01875	4.17669	3.20188
Promoter_Profile6	Region_6879	2	146855467	146856327	Kiz	ENSMUSG00000074749	kizuna centrosomal protein [Source:MGI Symbol;Acc:MGI:2684960]	8.55842	8.69227	8.39263	7.9563	7.4371
Promoter_Profile6	Region_6882	2	148396991	148397862	Sstr4	ENSMUSG00000037014	somatostatin receptor 4 [Source:MGI Symbol;Acc:MGI:105372]	8.29002	7.41925	7.44277	5.2698	4.78684
Promoter_Profile6	Region_6883	2	148406340	148406563	Thbd	ENSMUSG00000074743	thrombomodulin [Source:MGI Symbol;Acc:MGI:98736]	5.88264	5.83429	5.53812	3.59173	3.78684
Promoter_Profile6	Region_6884	2	148407467	148408755	Thbd	ENSMUSG00000074743	thrombomodulin [Source:MGI Symbol;Acc:MGI:98736]	8.66178	8.24179	7.51274	6.37833	6.37181
Promoter_Profile6	Region_6888	2	148875233	148876110	Cst3	ENSMUSG00000027447	cystatin C [Source:MGI Symbol;Acc:MGI:102519]	9.28077	9.3297	9.00667	8.73333	8.64483
Promoter_Profile6	Region_6895	2	150904348	150905088	Abhd12	ENSMUSG00000032046	abhydrolase domain containing 12 [Source:MGI Symbol;Acc:MGI:1923442]	8.55075	8.46527	8.24114	7.7776	7.79683
Promoter_Profile6	Region_6898	2	151494052	151494715	Nsfl1c	ENSMUSG00000027455	NSFL1 (p97) cofactor (p47) [Source:MGI Symbol;Acc:MGI:3042273]	8.18983	8.36481	8.07764	7.59173	7.48728
Promoter_Profile6	Region_6929	2	154790586	154791955	Raly	ENSMUSG00000027593	hnRNP-associated with lethal yellow [Source:MGI Symbol;Acc:MGI:97850]	9.60733	9.13197	9.39726	8.64049	8.68301
Promoter_Profile6	Region_6930	2	155019151	155020005	a	ENSMUSG00000027596	nonagouti [Source:MGI Symbol;Acc:MGI:87853]	6.9542	6.68673	6.41564	5.3142	5.66131
Promoter_Profile6	Region_6933	2	155517540	155518384	Ggt7	ENSMUSG00000027603	gamma-glutamyltransferase 7 [Source:MGI Symbol;Acc:MGI:1913385]	9.13699	8.72506	8.8261	8.2698	8.1483
Promoter_Profile6	Region_6937	2	156179550	156180824	Rbm39	ENSMUSG00000027620	RNA binding motif protein 39 [Source:MGI Symbol;Acc:MGI:2157953]	9.07146	8.7624	9.0097	8.14632	8.09265
Promoter_Profile6	Region_6938	2	156196317	156197125	Phf20	ENSMUSG00000038116	PHD finger protein 20 [Source:MGI Symbol;Acc:MGI:2444148]	8.64746	8.57126	8.48255	7.9563	7.96565
Promoter_Profile6	Region_6971	2	158767750	158768321	Fam83d	ENSMUSG00000027654	family with sequence similarity 83, member D [Source:MGI Symbol;Acc:MGI:1919128]	8.93074	8.75712	8.66645	7.92086	7.82637
Promoter_Profile6	Region_6993	2	163418945	163419993	Oser1	ENSMUSG00000035399	oxidative stress responsive serine rich 1 [Source:MGI Symbol;Acc:MGI:1913930]	9.2738	8.81411	9.06023	8.3142	8.4371
Promoter_Profile6	Region_6994	2	163472246	163472826	Fitm2	ENSMUSG00000048486	fat storage-inducing transmembrane protein 2 [Source:MGI Symbol;Acc:MGI:2444508]	7.04439	7.15622	7.33103	6.62736	6.37181
Promoter_Profile6	Region_6998	2	163644688	163645597	Serinc3	ENSMUSG00000017707	serine incorporator 3 [Source:MGI Symbol;Acc:MGI:1349457]	8.96578	8.78331	8.87673	8.29771	8.1483
Promoter_Profile6	Region_7013	2	164879240	164880294	Pcif1	ENSMUSG00000039849	PDX1 C-terminal inhibiting factor 1 [Source:MGI Symbol;Acc:MGI:2443858]	8.24317	8.09899	8.54649	7.6792	7.37181
Promoter_Profile6	Region_7038	2	166713502	166714371	Prex1	ENSMUSG00000039621	phosphatidylinositol-3,4,5-trisphosphate- dependent Rac exchange factor 1 [Source:MGI Symbol;Acc:MGI:3040696]	8.54303	8.24179	8.39726	7.35727	7.42427
Promoter_Profile6	Region_7047	2	166996008	166996678	Stau1	ENSMUSG00000039536	staufen (RNA binding protein) homolog 1 (Drosophila) [Source:MGI Symbol;Acc:MGI:1338864]	7.49185	7.67559	7.65875	7.14017	6.68301
Promoter_Profile6	Region_7051	2	167349058	167349790	B4galt5	ENSMUSG00000017929	UDP-Gal:betaGlcNAc beta 1,4- galactosyltransferase, polypeptide 5 [Source:MGI Symbol;Acc:MGI:1927169]	9.10066	8.87869	8.83978	8.15245	8.10877
Promoter_Profile6	Region_7077	2	168206926	168207631	Adnp	ENSMUSG00000051149	activity-dependent neuroprotective protein [Source:MGI Symbol;Acc:MGI:1338758]	7.91886	8.03069	8.01272	7.38875	7.4371
Promoter_Profile6	Region_7085	2	172345244	172345832	Fam210b	ENSMUSG00000027495	family with sequence similarity 210, member B [Source:MGI Symbol;Acc:MGI:1914267]	8.92481	8.9908	8.8261	8.26416	8.2964
Promoter_Profile6	Region_7086	2	172370272	172371177	Aurka	ENSMUSG00000027496	aurora kinase A [Source:MGI Symbol;Acc:MGI:894678]	8.35315	8.30099	8.41564	7.66212	7.86485
Promoter_Profile6	Region_7089	2	172440087	172440824	Gm14455	ENSMUSG00000087633	predicted gene 14455 [Source:MGI Symbol;Acc:MGI:3711286]	8.11894	7.91229	7.8261	7.42968	6.95677
Promoter_Profile6	Region_7100	2	173659189	173660092	Ppp4r1l-ps	ENSMUSG00000055897	protein phosphatase 4, regulatory subunit 1- like, pseudogene [Source:MGI Symbol;Acc:MGI:1924560]	9.18983	9.2074	8.92243	8.10901	8.37847
Promoter_Profile6	Region_7110	2	180256796	180257656	Rps21	ENSMUSG00000039001	ribosomal protein S21 [Source:MGI Symbol;Acc:MGI:1913731]	8.93074	8.67559	8.79485	8.31965	8.23163
Promoter_Profile6	Region_7177	3	22075993	22077590	Gm43672	ENSMUSG00000106019	predicted gene 43672 [Source:MGI Symbol;Acc:MGI:5663809]	9.12928	9.06951	8.74485	8.21817	8.14048
Promoter_Profile6	Region_7192	3	30602027	30603014	Mynn	ENSMUSG00000037730	myoneurin [Source:MGI Symbol;Acc:MGI:1931415]	8.81378	8.94514	8.63542	8.2698	8.13262
Promoter_Profile6	Region_7203	3	32708287	32709195	Actl6a	ENSMUSG00000027671	actin-like 6A [Source:MGI Symbol;Acc:MGI:1861453]	9.19722	9.02631	9.0097	8.54593	8.4749
Promoter_Profile6	Region_7231	3	40949287	40950172	Larp1b	ENSMUSG00000025762	La ribonucleoprotein domain family, member 1B [Source:MGI Symbol;Acc:MGI:1914604]	8.89178	9.17216	9.0337	8.42968	8.3851
Promoter_Profile6	Region_7250	3	51276006	51277673	Elf2	ENSMUSG00000037174	E74-like factor 2 [Source:MGI Symbol;Acc:MGI:1916507]	9.03892	9.05238	8.90952	8.46456	8.41133
Promoter_Profile6	Region_7251	3	51483660	51484569	Gm38160	ENSMUSG00000102775	predicted gene, 38160 [Source:MGI Symbol;Acc:MGI:5611388]	8.01123	8.14818	8.14528	7.48897	7.68301
Promoter_Profile6	Region_7275	3	58525412	58526278	Serp1	ENSMUSG00000027808	stress-associated endoplasmic reticulum protein 1 [Source:MGI Symbol;Acc:MGI:92638]	8.69697	8.92175	8.73391	8.29771	8.2964
Promoter_Profile6	Region_7310	3	65527709	65528509	4931440P22Rik	ENSMUSG00000074580	RIKEN cDNA 4931440P22 gene [Source:MGI Symbol;Acc:MGI:1918254]	8.85798	8.94049	8.6626	8.33589	8.19435
Promoter_Profile6	Region_7326	3	69044322	69045277	Trim59	ENSMUSG00000034317	tripartite motif-containing 59 [Source:MGI Symbol;Acc:MGI:1914199]	7.65105	7.78331	7.91276	7.20054	7.07635
Promoter_Profile6	Region_7344	3	79286558	79287802	6430573P05Rik	ENSMUSG00000102545	RIKEN cDNA 6430573P05 gene [Source:MGI Symbol;Acc:MGI:2686494]	9.24555	8.99976	8.77364	8.10269	8.14048
Promoter_Profile6	Region_7373	3	84813880	84814715	Gm37240	ENSMUSG00000102805	predicted gene, 37240 [Source:MGI Symbol;Acc:MGI:5610468]	9.02791	8.94977	8.79836	8.14017	8.05155
Promoter_Profile6	Region_7384	3	87905940	87906712	Hdgf	ENSMUSG00000004897	hepatoma-derived growth factor [Source:MGI Symbol;Acc:MGI:1194494]	8.54689	8.42592	8.14528	7.62736	7.71495
Promoter_Profile6	Region_7388	3	88141909	88142721	Mef2d	ENSMUSG00000001419	myocyte enhancer factor 2D [Source:MGI Symbol;Acc:MGI:99533]	8.73471	8.50357	8.49987	7.86226	7.97447
Promoter_Profile6	Region_7402	3	89393439	89394776	Zbtb7b	ENSMUSG00000028042	zinc finger and BTB domain containing 7B [Source:MGI Symbol;Acc:MGI:102755]	8.77479	8.69227	8.83296	8.37833	8.26078
Promoter_Profile6	Region_7408	3	90051834	90053122	Ubap2l	ENSMUSG00000042520	ubiquitin-associated protein 2-like [Source:MGI Symbol;Acc:MGI:1921633]	8.24317	7.85419	8.27173	7.2698	7.24628
Promoter_Profile6	Region_7444	3	95624745	95625438	Ensa	ENSMUSG00000038619	endosulfine alpha [Source:MGI Symbol;Acc:MGI:1891189]	9.14211	9.06097	9.05144	8.64049	8.58846
Promoter_Profile6	Region_7456	3	96238666	96240526	Hist2h3c2	ENSMUSG00000081058	histone cluster 2, H3c2 [Source:MGI Symbol;Acc:MGI:2448357]	9.70044	9.25682	9.67981	8.74148	8.72544
Promoter_Profile6	Region_7524	3	105687091	105687981	Ddx20	ENSMUSG00000027905	DEAD (Asp-Glu-Ala-Asp) box polypeptide 20 [Source:MGI Symbol;Acc:MGI:1858415]	8.22882	8.27908	8.01875	7.34662	7.35839
Promoter_Profile6	Region_7551	3	108017476	108018429	Gstm1	ENSMUSG00000058135	glutathione S-transferase, mu 1 [Source:MGI Symbol;Acc:MGI:95860]	8.74147	8.40583	7.81922	7.15245	6.76667
Promoter_Profile6	Region_7557	3	108840008	108840737	Stxbp3	ENSMUSG00000027882	syntaxin binding protein 3 [Source:MGI Symbol;Acc:MGI:107362]	8.47978	8.16421	8.27173	7.50821	7.24628
Promoter_Profile6	Region_7579	3	116662113	116662919	Mfsd14a	ENSMUSG00000089911	major facilitator superfamily domain containing 14A [Source:MGI Symbol;Acc:MGI:1201609]	8.60733	8.54701	8.28678	7.89186	7.85532
Promoter_Profile6	Region_7600	3	122245283	122246196	Gclm	ENSMUSG00000028124	glutamate-cysteine ligase, modifier subunit [Source:MGI Symbol;Acc:MGI:104995]	8.94544	8.82424	8.83296	8.35195	8.27513
Promoter_Profile6	Region_7616	3	127552657	127553749	Larp7	ENSMUSG00000027968	La ribonucleoprotein domain family, member 7 [Source:MGI Symbol;Acc:MGI:107634]	9.06878	9.06525	8.89322	8.27543	8.36511
Promoter_Profile6	Region_7623	3	127895848	127896694	5730508B09Rik	ENSMUSG00000050549	RIKEN cDNA 5730508B09 gene [Source:MGI Symbol;Acc:MGI:1917867]	7.88874	8.07376	8.05437	7.36784	7.14048
Promoter_Profile6	Region_7653	3	135437839	135439558	4930539J05Rik	ENSMUSG00000097032	RIKEN cDNA 4930539J05 gene [Source:MGI Symbol;Acc:MGI:1922477]	10.4625	10.4829	10.3903	9.7516	9.56529
Promoter_Profile6	Region_7660	3	136325792	136326340	Bank1	ENSMUSG00000037922	B cell scaffold protein with ankyrin repeats 1 [Source:MGI Symbol;Acc:MGI:2442120]	7.49185	7.48454	7.04259	6.224	6.14048
Promoter_Profile6	Region_7674	3	137863938	137864774	Gm43403	ENSMUSG00000105676	predicted gene 43403 [Source:MGI Symbol;Acc:MGI:5663540]	9.15987	9.01751	8.90302	8.2528	8.27513
Promoter_Profile6	Region_7675	3	137867402	137868039	Dnajb14	ENSMUSG00000074212	DnaJ heat shock protein family (Hsp40) member B14 [Source:MGI Symbol;Acc:MGI:1917854]	7.48382	7.26428	7.41564	6.43973	6.76667
Promoter_Profile6	Region_7680	3	138488930	138489960	Metap1	ENSMUSG00000005813	methionyl aminopeptidase 1 [Source:MGI Symbol;Acc:MGI:1922874]	8.50779	8.73583	8.68929	8.05116	8.15608
Promoter_Profile6	Region_7694	3	142394159	142396162	Pdlim5	ENSMUSG00000028273	PDZ and LIM domain 5 [Source:MGI Symbol;Acc:MGI:1927489]	10.0112	9.79879	9.72841	9.16462	8.95231
Promoter_Profile6	Region_7702	3	142764875	142765744	Gtf2b	ENSMUSG00000028271	general transcription factor IIB [Source:MGI Symbol;Acc:MGI:2385191]	8.2854	8.54088	8.28678	7.87713	7.87431
Promoter_Profile6	Region_7703	3	142881564	142882709	Pkn2	ENSMUSG00000004591	protein kinase N2 [Source:MGI Symbol;Acc:MGI:109211]	9.50779	9.67839	9.42927	8.79337	8.82637
Promoter_Profile6	Region_7725	3	144569800	144570912	Hs2st1	ENSMUSG00000040151	heparan sulfate 2-O-sulfotransferase 1 [Source:MGI Symbol;Acc:MGI:1346049]	9.12412	9.24557	8.94475	8.67495	8.57692
Promoter_Profile6	Region_7729	3	144719120	144720674	Sh3glb1	ENSMUSG00000037062	SH3-domain GRB2-like B1 (endophilin) [Source:MGI Symbol;Acc:MGI:1859730]	9.88874	10.0864	9.69306	9.27823	9.17534
Promoter_Profile6	Region_7731	3	145923835	145924899	Bcl10	ENSMUSG00000028191	B cell leukemia/lymphoma 10 [Source:MGI Symbol;Acc:MGI:1337994]	9.99859	10.061	9.74485	9.48412	9.42105
Promoter_Profile6	Region_7765	3	152395658	152397115	Zzz3	ENSMUSG00000039068	zinc finger, ZZ domain containing 3 [Source:MGI Symbol;Acc:MGI:1920453]	9.23601	9.32614	9.12029	8.79728	8.80674
Promoter_Profile6	Region_7776	3	154596420	154597419	Tyw3	ENSMUSG00000047583	tRNA-yW synthesizing protein 3 homolog (S. cerevisiae) [Source:MGI Symbol;Acc:MGI:2445040]	8.22882	8.50357	8.10054	7.72924	7.6056
Promoter_Profile6	Region_7816	4	11007184	11008254	Plekhf2	ENSMUSG00000049969	pleckstrin homology domain containing, family F (with FYVE domain) member 2 [Source:MGI Symbol;Acc:MGI:1919051]	8.97442	8.9908	9.0573	8.29771	8.3851
Promoter_Profile6	Region_7835	4	16163300	16164281	Ripk2	ENSMUSG00000041135	receptor (TNFRSF)-interacting serine- threonine kinase 2 [Source:MGI Symbol;Acc:MGI:1891456]	10.1202	10.3544	9.90139	9.48412	9.28934
Promoter_Profile6	Region_7872	4	40722039	40723351	Gm6297	ENSMUSG00000097123	predicted gene 6297 [Source:MGI Symbol;Acc:MGI:3779584]	8.92481	9.14415	8.82953	8.51298	8.34484
Promoter_Profile6	Region_7873	4	40853622	40854642	B4galt1	ENSMUSG00000028413	UDP-Gal:betaGlcNAc beta 1,4- galactosyltransferase, polypeptide 1 [Source:MGI Symbol;Acc:MGI:95705]	8.82655	8.73583	8.60371	8.1767	7.9298
Promoter_Profile6	Region_7875	4	41502885	41503358	AI464131	ENSMUSG00000046312	expressed sequence AI464131 [Source:MGI Symbol;Acc:MGI:2140300]	7.08746	6.98629	6.32131	5.62736	5.42427
Promoter_Profile6	Region_7881	4	43561924	43562759	Tln1	ENSMUSG00000028465	talin 1 [Source:MGI Symbol;Acc:MGI:1099832]	8.89178	8.83929	8.78074	8.44971	8.20188
Promoter_Profile6	Region_7923	4	55349469	55350449	Rad23b	ENSMUSG00000028426	RAD23 homolog B, nucleotide excision repair protein [Source:MGI Symbol;Acc:MGI:105128]	9.12412	9.14415	8.99144	8.33589	8.44347
Promoter_Profile6	Region_7965	4	59548529	59549804	Ptbp3	ENSMUSG00000028382	polypyrimidine tract binding protein 3 [Source:MGI Symbol;Acc:MGI:1923334]	8.53528	8.68117	8.64324	7.72102	7.84574
Promoter_Profile6	Region_8015	4	86748157	86749353	Dennd4c	ENSMUSG00000038024	DENN/MADD domain containing 4C [Source:MGI Symbol;Acc:MGI:1914769]	8.25267	8.11558	8.05437	7.42968	7.39828
Promoter_Profile6	Region_8027	4	88757114	88757888	Gm13286	ENSMUSG00000081501	predicted gene 13286 [Source:MGI Symbol;Acc:MGI:3650855]	7.96578	7.74118	7.28178	6.76166	6.49956
Promoter_Profile6	Region_8028	4	88760118	88760806	Gm13283	ENSMUSG00000100505	predicted gene 13283 [Source:MGI Symbol;Acc:MGI:3649573]	7.94251	7.84427	7.5548	6.49862	5.97447
Promoter_Profile6	Region_8029	4	88763014	88763765	Gm13284	ENSMUSG00000082789	predicted gene 13284 [Source:MGI Symbol;Acc:MGI:3701980]	7.5157	7.53473	7.05437	6.224	5.70438
Promoter_Profile6	Region_8043	4	95048559	95049463	Jun	ENSMUSG00000052684	jun proto-oncogene [Source:MGI Symbol;Acc:MGI:96646]	8.73809	8.43255	8.17255	7.32509	6.8837
Promoter_Profile6	Region_8045	4	95051726	95053438	Jun	ENSMUSG00000052684	jun proto-oncogene [Source:MGI Symbol;Acc:MGI:96646]	10.2527	10.238	10.0791	9.58042	9.34824
Promoter_Profile6	Region_8059	4	98922755	98923914	Usp1	ENSMUSG00000028560	ubiquitin specific peptidase 1 [Source:MGI Symbol;Acc:MGI:2385198]	9.38586	9.56523	9.25141	8.91726	8.82637
Promoter_Profile6	Region_8067	4	101264672	101265467	Jak1	ENSMUSG00000028530	Janus kinase 1 [Source:MGI Symbol;Acc:MGI:96628]	8.53528	8.55311	8.36925	7.84723	7.7462
Promoter_Profile6	Region_8088	4	103114049	103115058	Wdr78	ENSMUSG00000035126	WD repeat domain 78 [Source:MGI Symbol;Acc:MGI:2385328]	9.00282	8.94049	8.73391	8.39393	8.46867
Promoter_Profile6	Region_8106	4	108300693	108301560	Zyg11b	ENSMUSG00000034636	zyg-ll family member B, cell cycle regulator [Source:MGI Symbol;Acc:MGI:2685277]	7.83289	7.73046	7.71177	7.24708	6.70438
Promoter_Profile6	Region_8162	4	122885741	122886730	Cap1	ENSMUSG00000028656	CAP, adenylate cyclase-associated protein 1 (yeast) [Source:MGI Symbol;Acc:MGI:88262]	9.51175	9.21895	9.54231	8.88819	8.6722
Promoter_Profile6	Region_8171	4	123917043	123917876	Gm12905	ENSMUSG00000085875	predicted gene 12905 [Source:MGI Symbol;Acc:MGI:3702581]	7.96	7.95899	7.88004	7.20054	7.49956
Promoter_Profile6	Region_8178	4	125127333	125128084	Zc3h12a	ENSMUSG00000042677	zinc finger CCCH type containing 12A [Source:MGI Symbol;Acc:MGI:2385891]	8.89785	9.00866	8.68171	8.28661	8.34484
Promoter_Profile6	Region_8185	4	126201978	126203236	Thrap3	ENSMUSG00000043962	thyroid hormone receptor associated protein 3 [Source:MGI Symbol;Acc:MGI:2442637]	9.40939	9.30822	9.0485	8.65351	8.68301
Promoter_Profile6	Region_8204	4	129334992	129336070	Rbbp4	ENSMUSG00000057236	retinoblastoma binding protein 4, chromatin remodeling factor [Source:MGI Symbol;Acc:MGI:1194912]	8.94837	8.601	8.77719	8.28103	8.16381
Promoter_Profile6	Region_8206	4	129461250	129461916	Bsdc1	ENSMUSG00000040859	BSD domain containing 1 [Source:MGI Symbol;Acc:MGI:1913466]	9.11374	8.69227	8.79836	8.15855	7.76667
Promoter_Profile6	Region_8224	4	132211686	132212402	Ythdf2	ENSMUSG00000040025	YTH domain family 2 [Source:MGI Symbol;Acc:MGI:2444233]	7.96578	8.00422	7.68929	7.06422	7.37181
Promoter_Profile6	Region_8242	4	132922175	132922993	Fam76a	ENSMUSG00000028878	family with sequence similarity 76, member A [Source:MGI Symbol;Acc:MGI:2385211]	8.7211	8.63591	8.63149	8.0707	8.23897
Promoter_Profile6	Region_8255	4	133813187	133814587	Gm12974	ENSMUSG00000084789	predicted gene 12974 [Source:MGI Symbol;Acc:MGI:3650037]	8.59991	8.54701	8.52125	8.05771	7.55943
Promoter_Profile6	Region_8265	4	134186736	134187498	Cep85	ENSMUSG00000037443	centrosomal protein 85 [Source:MGI Symbol;Acc:MGI:1917262]	8.35755	8.18793	8.35026	7.72924	7.89304
Promoter_Profile6	Region_8272	4	134853161	134854426	Tmem57	ENSMUSG00000028826	transmembrane protein 57 [Source:MGI Symbol;Acc:MGI:1913396]	8.98869	8.81411	8.70431	8.20644	8.1483
Promoter_Profile6	Region_8273	4	134923250	134923969	Rsrp1	ENSMUSG00000037266	arginine/serine rich protein 1 [Source:MGI Symbol;Acc:MGI:106498]	7.81378	7.86404	7.96984	7.17669	6.84574
Promoter_Profile6	Region_8274	4	134930578	134931370	Syf2	ENSMUSG00000028821	SYF2 homolog, RNA splicing factor (S. cerevisiae) [Source:MGI Symbol;Acc:MGI:1915842]	7.60733	7.63015	8.06605	7.05116	6.78684
Promoter_Profile6	Region_8285	4	135272189	135273174	Clic4	ENSMUSG00000037242	chloride intracellular channel 4 (mitochondrial) [Source:MGI Symbol;Acc:MGI:1352754]	8.59619	8.69779	8.69306	8.13399	8.33802
Promoter_Profile6	Region_8289	4	136021529	136021983	Eloa	ENSMUSG00000028668	elongin A [Source:MGI Symbol;Acc:MGI:1351315]	8.18488	8.03941	7.88664	7.48897	7.02631
Promoter_Profile6	Region_8310	4	138325492	138326380	Pink1	ENSMUSG00000028756	PTEN induced putative kinase 1 [Source:MGI Symbol;Acc:MGI:1916193]	7.91886	7.65305	7.85332	7.18867	7.26077
Promoter_Profile6	Region_8314	4	139192392	139193169	Capzb	ENSMUSG00000028745	capping protein (actin filament) muscle Z- line, beta [Source:MGI Symbol;Acc:MGI:104652]	8.7039	8.75183	8.57538	7.99772	7.8837
Promoter_Profile6	Region_8324	4	141060260	141061096	Crocc	ENSMUSG00000040860	ciliary rootlet coiled-coil, rootletin [Source:MGI Symbol;Acc:MGI:3529431]	8.98014	8.88353	8.6626	8.09635	8.33116
Promoter_Profile6	Region_8353	4	144892259	144893040	Dhrs3	ENSMUSG00000066026	dehydrogenase/reductase (SDR family) member 3 [Source:MGI Symbol;Acc:MGI:1315215]	7.98299	7.82424	7.9945	7.05116	7.00924
Promoter_Profile6	Region_8359	4	145194245	145195306	Vps13d	ENSMUSG00000020220	vacuolar protein sorting 13D [Source:MGI Symbol;Acc:MGI:2448530]	7.29462	7.67559	7.78428	6.72924	6.8837
Promoter_Profile6	Region_8373	4	149517925	149518471	Ctnnbip1	ENSMUSG00000028988	catenin beta interacting protein 1 [Source:MGI Symbol;Acc:MGI:1915756]	7.90689	7.86404	8.02475	7.36784	7.07635
Promoter_Profile6	Region_8379	4	150008457	150009414	H6pd	ENSMUSG00000028980	hexose-6-phosphate dehydrogenase (glucose 1- dehydrogenase) [Source:MGI Symbol;Acc:MGI:2140356]	7.92481	7.79365	8.03667	7.21232	7.17151
Promoter_Profile6	Region_8393	4	151057492	151058428	Camta1	ENSMUSG00000014592	calmodulin binding transcription activator 1 [Source:MGI Symbol;Acc:MGI:2140230]	8.82337	8.5951	8.61965	8.06422	7.98324
Promoter_Profile6	Region_8394	4	151861726	151862805	Camta1	ENSMUSG00000014592	calmodulin binding transcription activator 1 [Source:MGI Symbol;Acc:MGI:2140230]	10.1561	10.136	9.93363	9.48169	9.44029
Promoter_Profile6	Region_8395	4	151996061	151996916	Phf13	ENSMUSG00000047777	PHD finger protein 13 [Source:MGI Symbol;Acc:MGI:2446217]	8.66888	8.65305	8.40648	8.03799	8.12471
Promoter_Profile6	Region_8398	4	152325591	152326342	Rpl22	ENSMUSG00000028936	ribosomal protein L22 [Source:MGI Symbol;Acc:MGI:99262]	8.27146	8.39908	8.17795	7.74554	7.5827
Promoter_Profile6	Region_8407	4	155222860	155223703	Ski	ENSMUSG00000029050	ski sarcoma viral oncogene homolog (avian) [Source:MGI Symbol;Acc:MGI:98310]	9.24793	9.26428	8.99144	8.29771	8.2964
Promoter_Profile6	Region_8409	4	155563232	155564102	Nadk	ENSMUSG00000029063	NAD kinase [Source:MGI Symbol;Acc:MGI:2183149]	9.09276	8.96815	8.96361	8.29771	8.00924
Promoter_Profile6	Region_8411	4	155624301	155625201	Gm16023	ENSMUSG00000086682	predicted gene 16023 [Source:MGI Symbol;Acc:MGI:3802146]	8.62205	8.45227	8.67028	7.9909	7.95677
Promoter_Profile6	Region_8415	4	155891374	155892659	Pusl1	ENSMUSG00000051557	pseudouridylate synthase-like 1 [Source:MGI Symbol;Acc:MGI:3047787]	7.96	7.90277	8.03667	7.28103	7.42427
Promoter_Profile6	Region_8418	4	156197476	156198173	Agrn	ENSMUSG00000041936	agrin [Source:MGI Symbol;Acc:MGI:87961]	8.89178	8.71421	8.5548	8.05771	8.16381
Promoter_Profile6	Region_8466	5	20881775	20882744	Phtf2	ENSMUSG00000039987	putative homeodomain transcription factor 2 [Source:MGI Symbol;Acc:MGI:1916020]	9.39446	9.67279	9.25396	8.84723	8.81659
Promoter_Profile6	Region_8468	5	20951074	20952047	Rsbn1l	ENSMUSG00000039968	round spermatid basic protein 1-like [Source:MGI Symbol;Acc:MGI:3036237]	8.17493	8.04807	8.28678	7.47926	7.48728
Promoter_Profile6	Region_8469	5	21055511	21056688	Ptpn12	ENSMUSG00000028771	protein tyrosine phosphatase, non-receptor type 12 [Source:MGI Symbol;Acc:MGI:104673]	8.36194	8.51611	8.28678	7.68766	7.61692
Promoter_Profile6	Region_8478	5	21701088	21702005	Napepld	ENSMUSG00000044968	N-acyl phosphatidylethanolamine phospholipase D [Source:MGI Symbol;Acc:MGI:2140885]	9.09011	8.79879	8.78428	8.2698	8.23897
Promoter_Profile6	Region_8481	5	23432575	23434572	5031425E22Rik	ENSMUSG00000073147	RIKEN cDNA 5031425E22 gene [Source:MGI Symbol;Acc:MGI:1923227]	10.0307	9.95669	9.93682	9.2528	9.30342
Promoter_Profile6	Region_8487	5	24685187	24686505	Nub1	ENSMUSG00000028954	negative regulator of ubiquitin-like proteins 1 [Source:MGI Symbol;Acc:MGI:1889001]	9.50977	9.27908	9.50417	8.95631	8.89769
Promoter_Profile6	Region_8491	5	25498186	25499993	Kmt2c	ENSMUSG00000038056	lysine (K)-specific methyltransferase 2C [Source:MGI Symbol;Acc:MGI:2444959]	9.15735	9.21126	9.00364	8.44971	8.54173
Promoter_Profile6	Region_8492	5	25529336	25530280	1700096K18Rik	ENSMUSG00000101856	RIKEN cDNA 1700096K18 gene [Source:MGI Symbol;Acc:MGI:1920821]	9.20945	9.19575	9.15625	8.76566	8.57112
Promoter_Profile6	Region_8507	5	31192713	31193561	Eif2b4	ENSMUSG00000029145	eukaryotic translation initiation factor 2B, subunit 4 delta [Source:MGI Symbol;Acc:MGI:95300]	8.18983	8.24933	8.39726	7.64484	7.76667
Promoter_Profile6	Region_8526	5	32458687	32459478	Ppp1cb	ENSMUSG00000014956	protein phosphatase 1, catalytic subunit, beta isoform [Source:MGI Symbol;Acc:MGI:104871]	8.66534	8.38546	8.45615	7.94928	7.75647
Promoter_Profile6	Region_8532	5	34187513	34188303	Mxd4	ENSMUSG00000037235	Max dimerization protein 4 [Source:MGI Symbol;Acc:MGI:104991]	9.38154	9.40246	9.19134	8.87343	8.89304
Promoter_Profile6	Region_8544	5	36796281	36797075	Mrfap1	ENSMUSG00000055302	Morf4 family associated protein 1 [Source:MGI Symbol;Acc:MGI:1914818]	7.45121	7.7624	7.32131	6.83966	6.63929
Promoter_Profile6	Region_8619	5	64802843	64803843	Gm20033	ENSMUSG00000097640	predicted gene, 20033 [Source:MGI Symbol;Acc:MGI:5012218]	9.15482	9.04374	9.092	8.018	8.23897
Promoter_Profile6	Region_8670	5	72913734	72914821	Gm9870	ENSMUSG00000052154	predicted gene 9870 [Source:MGI Symbol;Acc:MGI:3708720]	9.25503	9.14415	9.15625	8.45963	8.4307
Promoter_Profile6	Region_8734	5	92082945	92084151	G3bp2	ENSMUSG00000029405	GTPase activating protein (SH3 domain) binding protein 2 [Source:MGI Symbol;Acc:MGI:2442040]	8.74483	8.56523	8.70805	8.14017	8.00062
Promoter_Profile6	Region_8742	5	92434728	92435620	Nup54	ENSMUSG00000034826	nucleoporin 54 [Source:MGI Symbol;Acc:MGI:1920460]	9.01123	8.96815	8.79134	8.2528	8.17916
Promoter_Profile6	Region_8749	5	93266957	93267678	Ccng2	ENSMUSG00000029385	cyclin G2 [Source:MGI Symbol;Acc:MGI:1095734]	8.56605	8.63015	8.54231	8.05771	7.85532
Promoter_Profile6	Region_8786	5	100518123	100518698	Cops4	ENSMUSG00000035297	COP9 signalosome subunit 4 [Source:MGI Symbol;Acc:MGI:1349414]	8.31288	8.45227	8.30661	7.66212	7.79683
Promoter_Profile6	Region_8838	5	105699690	105700025	Lrrc8d	ENSMUSG00000046079	leucine rich repeat containing 8D [Source:MGI Symbol;Acc:MGI:1922368]	7.91886	7.60688	7.71919	6.82439	7.05986
Promoter_Profile6	Region_8839	5	105700343	105701120	Lrrc8d	ENSMUSG00000046079	leucine rich repeat containing 8D [Source:MGI Symbol;Acc:MGI:1922368]	8.25267	8.24179	8.44277	7.53659	7.6722
Promoter_Profile6	Region_8859	5	109556614	109559073	Crlf2	ENSMUSG00000033467	cytokine receptor-like factor 2 [Source:MGI Symbol;Acc:MGI:1889506]	10.4009	10.3872	10.4705	10.1463	9.98105
Promoter_Profile6	Region_8865	5	110448256	110449272	Fbrsl1	ENSMUSG00000043323	fibrosin-like 1 [Source:MGI Symbol;Acc:MGI:1920907]	8.55459	8.53473	8.58353	8.07716	8.00062
Promoter_Profile6	Region_8867	5	110770252	110771158	Ep400	ENSMUSG00000029505	E1A binding protein p400 [Source:MGI Symbol;Acc:MGI:1276124]	9.69174	9.449	9.52971	8.82822	8.87901
Promoter_Profile6	Region_8872	5	112276195	112277142	Tpst2	ENSMUSG00000029344	protein-tyrosine sulfotransferase 2 [Source:MGI Symbol;Acc:MGI:1309516]	9.47776	9.22279	9.07186	8.43471	8.4307
Promoter_Profile6	Region_8891	5	113907851	113909323	Coro1c	ENSMUSG00000004530	coronin, actin binding protein 1C [Source:MGI Symbol;Acc:MGI:1345964]	9.06878	8.94977	8.81922	8.24135	8.20937
Promoter_Profile6	Region_8905	5	115300450	115301309	Dynll1	ENSMUSG00000009013	dynein light chain LC8-type 1 [Source:MGI Symbol;Acc:MGI:1861457]	7.87652	7.58323	7.77719	6.99772	7.26077
Promoter_Profile6	Region_8912	5	117119826	117120368	Taok3	ENSMUSG00000061288	TAO kinase 3 [Source:MGI Symbol;Acc:MGI:3041177]	8.58872	8.55311	8.2616	7.48897	7.51174
Promoter_Profile6	Region_8937	5	121452257	121452835	Erp29	ENSMUSG00000029616	endoplasmic reticulum protein 29 [Source:MGI Symbol;Acc:MGI:1914647]	7.98869	7.70876	8.00667	6.99772	6.93885
Promoter_Profile6	Region_8940	5	121836066	121837428	Sh2b3	ENSMUSG00000042594	SH2B adaptor protein 3 [Source:MGI Symbol;Acc:MGI:893598]	9.33092	9.03505	9.08627	8.19462	7.9207
Promoter_Profile6	Region_8944	5	122157930	122158431	Ppp1cc	ENSMUSG00000004455	protein phosphatase 1, catalytic subunit, gamma isoform [Source:MGI Symbol;Acc:MGI:104872]	7.65105	7.30822	7.65102	6.91366	6.52381
Promoter_Profile6	Region_8953	5	122849663	122850569	Rnf34	ENSMUSG00000029474	ring finger protein 34 [Source:MGI Symbol;Acc:MGI:2153340]	8.40939	8.33679	8.44277	7.63613	7.46241
Promoter_Profile6	Region_8954	5	123014790	123015701	Gm2479	ENSMUSG00000106555	predicted gene 2479 [Source:MGI Symbol;Acc:MGI:3780646]	8	7.84427	8.19401	7.30323	7.17151
Promoter_Profile6	Region_8967	5	124111754	124112537	Gm16001	ENSMUSG00000085433	predicted gene 16001 [Source:MGI Symbol;Acc:MGI:3802119]	8.04985	7.86404	8.18867	7.53659	7.61692
Promoter_Profile6	Region_8970	5	124424451	124426307	Sbno1	ENSMUSG00000038095	strawberry notch homolog 1 (Drosophila) [Source:MGI Symbol;Acc:MGI:2384298]	7.89482	8.03941	8.11186	7.48897	7.21683
Promoter_Profile6	Region_8980	5	125389141	125390242	Ubc	ENSMUSG00000008348	ubiquitin C [Source:MGI Symbol;Acc:MGI:98889]	9.01681	9.02192	9.08627	7.97716	8.00062
Promoter_Profile6	Region_8986	5	129019546	129020557	Ran	ENSMUSG00000029430	RAN, member RAS oncogene family [Source:MGI Symbol;Acc:MGI:1333112]	8.56224	8.35785	8.32131	7.85477	7.65034
Promoter_Profile6	Region_8988	5	129940925	129942192	Vkorc1l1	ENSMUSG00000066735	vitamin K epoxide reductase complex, subunit 1-like 1 [Source:MGI Symbol;Acc:MGI:1916818]	10.1536	10.0153	9.9384	9.08359	9.08452
Promoter_Profile6	Region_8990	5	130171316	130172785	Rabgef1	ENSMUSG00000025340	RAB guanine nucleotide exchange factor (GEF) 1 [Source:MGI Symbol;Acc:MGI:1929459]	9.51373	9.25308	9.33827	8.88819	9.00924
Promoter_Profile6	Region_9003	5	134688595	134689258	Limk1	ENSMUSG00000029674	LIM-domain containing, protein kinase [Source:MGI Symbol;Acc:MGI:104572]	9.46964	9.319	9.22299	8.78944	8.72544
Promoter_Profile6	Region_9006	5	135148927	135149780	Tbl2	ENSMUSG00000005374	transducin (beta)-like 2 [Source:MGI Symbol;Acc:MGI:1351652]	9.72451	9.5951	9.37864	9.10901	8.89769
Promoter_Profile6	Region_9008	5	135186705	135187531	Baz1b	ENSMUSG00000002748	bromodomain adjacent to zinc finger domain, 1B [Source:MGI Symbol;Acc:MGI:1353499]	8.90989	8.62437	8.71548	8.11529	8.23163
Promoter_Profile6	Region_9010	5	135545122	135545717	Hip1	ENSMUSG00000039959	huntingtin interacting protein 1 [Source:MGI Symbol;Acc:MGI:1099804]	8.42627	8.49091	8.35026	7.83205	7.96565
Promoter_Profile6	Region_9014	5	135806691	135806890	Srrm3	ENSMUSG00000039860	serine/arginine repetitive matrix 3 [Source:MGI Symbol;Acc:MGI:1920309]	6.10852	6.09063	5.72657	4.17669	3.61692
Promoter_Profile6	Region_9030	5	137532995	137533763	Epo	ENSMUSG00000029711	erythropoietin [Source:MGI Symbol;Acc:MGI:95407]	8.17991	7.79365	8.01272	7.40936	7.04318
Promoter_Profile6	Region_9031	5	137628470	137629432	Fbxo24	ENSMUSG00000089984	F-box protein 24 [Source:MGI Symbol;Acc:MGI:1918426]	9.59432	9.37172	9.20197	8.83586	8.83609
Promoter_Profile6	Region_9040	5	139149479	139150453	Prkar1b	ENSMUSG00000025855	protein kinase, cAMP dependent regulatory, type I beta [Source:MGI Symbol;Acc:MGI:97759]	8.67243	8.77289	8.79836	8.38875	8.20937
Promoter_Profile6	Region_9041	5	139251888	139253170	Get4	ENSMUSG00000025858	golgi to ER traffic protein 4 [Source:MGI Symbol;Acc:MGI:1914854]	8.80735	8.54701	8.6741	7.92086	8.15608
Promoter_Profile6	Region_9046	5	139324775	139325861	Adap1	ENSMUSG00000056413	ArfGAP with dual PH domains 1 [Source:MGI Symbol;Acc:MGI:2442201]	8.14466	7.90277	8.03667	7.37833	7.21683
Promoter_Profile6	Region_9053	5	139791125	139792137	Mafk	ENSMUSG00000018143	v-maf musculoaponeurotic fibrosarcoma oncogene family, protein K (avian) [Source:MGI Symbol;Acc:MGI:99951]	8.34873	8.35785	8.61965	7.89916	7.95677
Promoter_Profile6	Region_9060	5	140704375	140705236	Brat1	ENSMUSG00000000148	BRCA1-associated ATM activator 1 [Source:MGI Symbol;Acc:MGI:1891679]	9.55459	9.26799	9.23339	8.62736	8.51778
Promoter_Profile6	Region_9073	5	142817691	142818215	Tnrc18	ENSMUSG00000039477	trinucleotide repeat containing 18 [Source:MGI Symbol;Acc:MGI:3648294]	8.33985	8.03069	8.13423	7.02469	7.00924
Promoter_Profile6	Region_9075	5	142905751	142906328	Actb	ENSMUSG00000029580	actin, beta [Source:MGI Symbol;Acc:MGI:87904]	9.05257	8.68117	9.08052	7.36784	7.61692
Promoter_Profile6	Region_9076	5	142906456	142906878	Actb	ENSMUSG00000029580	actin, beta [Source:MGI Symbol;Acc:MGI:87904]	8.09276	7.77289	8.27676	7.01127	7.15608
Promoter_Profile6	Region_9082	5	143527551	143528429	Rac1	ENSMUSG00000001847	RAS-related C3 botulinum substrate 1 [Source:MGI Symbol;Acc:MGI:97845]	8.24317	7.90277	8.05437	7.3142	7.48728
Promoter_Profile6	Region_9091	5	144964976	144966316	Smurf1	ENSMUSG00000038780	SMAD specific E3 ubiquitin protein ligase 1 [Source:MGI Symbol;Acc:MGI:1923038]	7.77479	7.67559	7.84657	7.30323	7.02631
Promoter_Profile6	Region_9096	5	146794585	146795220	Usp12	ENSMUSG00000029640	ubiquitin specific peptidase 12 [Source:MGI Symbol;Acc:MGI:1270128]	8.11374	7.93115	8.03667	7.48897	7.12471
Promoter_Profile6	Region_9125	5	149183838	149185103	Hmgb1	ENSMUSG00000066551	high mobility group box 1 [Source:MGI Symbol;Acc:MGI:96113]	9.51767	9.20353	9.30168	8.79728	8.6056
Promoter_Profile6	Region_9130	5	150118353	150119241	Fry	ENSMUSG00000056602	FRY microtubule binding protein [Source:MGI Symbol;Acc:MGI:2443895]	8.76487	8.83429	8.61965	8.224	7.8837
Promoter_Profile6	Region_9197	6	17636796	17637706	Capza2	ENSMUSG00000015733	capping protein (actin filament) muscle Z- line, alpha 2 [Source:MGI Symbol;Acc:MGI:106222]	8.69697	8.74651	8.55894	8.13399	7.90232
Promoter_Profile6	Region_9210	6	22355845	22356405	Fam3c	ENSMUSG00000029672	family with sequence similarity 3, member C [Source:MGI Symbol;Acc:MGI:107892]	7.91289	8.45227	7.71919	6.92802	6.84574
Promoter_Profile6	Region_9260	6	38550699	38552518	Luc7l2	ENSMUSG00000029823	LUC7-like 2 (S. cerevisiae) [Source:MGI Symbol;Acc:MGI:2183260]	9.39446	9.21511	9.36452	8.70443	8.98324
Promoter_Profile6	Region_9271	6	39206656	39207572	Kdm7a	ENSMUSG00000042599	lysine (K)-specific demethylase 7A [Source:MGI Symbol;Acc:MGI:2443388]	7.80735	7.85419	7.45171	6.99772	7.10877
Promoter_Profile6	Region_9294	6	47835525	47836418	Zfp398	ENSMUSG00000062519	zinc finger protein 398 [Source:MGI Symbol;Acc:MGI:1917856]	6.82018	7.29372	7.15625	6.10269	6.10877
Promoter_Profile6	Region_9295	6	48085922	48087253	Zfp746	ENSMUSG00000057691	zinc finger protein 746 [Source:MGI Symbol;Acc:MGI:1916478]	7.69349	7.92175	7.90627	7.24708	7.27513
Promoter_Profile6	Region_9313	6	50455433	50456469	Osbpl3	ENSMUSG00000029822	oxysterol binding protein-like 3 [Source:MGI Symbol;Acc:MGI:1918970]	7.42626	7.30822	6.88004	5.79337	6.07635
Promoter_Profile6	Region_9319	6	51468923	51470603	Hnrnpa2b1	ENSMUSG00000004980	heterogeneous nuclear ribonucleoprotein A2/B1 [Source:MGI Symbol;Acc:MGI:104819]	9.26209	9.29736	9.17255	8.57358	8.49344
Promoter_Profile6	Region_9351	6	54816452	54816958	Znrf2	ENSMUSG00000058446	zinc and ring finger 2 [Source:MGI Symbol;Acc:MGI:1196246]	8.49185	8.601	8.29673	7.65351	7.71495
Promoter_Profile6	Region_9389	6	67037004	67037635	Gadd45a	ENSMUSG00000036390	growth arrest and DNA-damage-inducible 45 alpha [Source:MGI Symbol;Acc:MGI:107799]	8.42206	8.24933	8.55065	7.224	7.4749
Promoter_Profile6	Region_9395	6	70843948	70844793	Eif2ak3	ENSMUSG00000031668	eukaryotic translation initiation factor 2 alpha kinase 3 [Source:MGI Symbol;Acc:MGI:1341830]	9.53333	9.55006	9.33344	8.98405	9.05155
Promoter_Profile6	Region_9402	6	71632524	71633602	Kdm3a	ENSMUSG00000053470	lysine (K)-specific demethylase 3A [Source:MGI Symbol;Acc:MGI:98847]	9.29002	9.09899	9.13145	8.66212	8.56529
Promoter_Profile6	Region_9446	6	85451205	85452424	Pradc1	ENSMUSG00000030008	protease-associated domain containing 1 [Source:MGI Symbol;Acc:MGI:1920577]	9.44294	9.43255	9.33344	9.00112	8.70438
Promoter_Profile6	Region_9462	6	86668926	86669680	Mxd1	ENSMUSG00000001156	MAX dimerization protein 1 [Source:MGI Symbol;Acc:MGI:96908]	9.16239	9.02631	9.14803	8.39393	8.61127
Promoter_Profile6	Region_9486	6	88841719	88842859	Abtb1	ENSMUSG00000030083	ankyrin repeat and BTB (POZ) domain containing 1 [Source:MGI Symbol;Acc:MGI:1933148]	9.67596	9.63015	9.24885	8.86599	8.77174
Promoter_Profile6	Region_9569	6	108828182	108829039	Edem1	ENSMUSG00000030104	ER degradation enhancer, mannosidase alpha- like 1 [Source:MGI Symbol;Acc:MGI:2180139]	9.40939	9.32614	9.34067	8.86226	8.71495
Promoter_Profile6	Region_9575	6	113076007	113077601	Gt(ROSA)26Sor	ENSMUSG00000086429	gene trap ROSA 26, Philippe Soriano [Source:MGI Symbol;Acc:MGI:104735]	9.72281	9.60394	9.79134	9.22691	9.22794
Promoter_Profile6	Region_9576	6	113306289	113307175	Gm43935	ENSMUSG00000107812	predicted gene, 43935 [Source:MGI Symbol;Acc:MGI:5690327]	10.0375	9.85172	9.79836	9.13708	9.20563
Promoter_Profile6	Region_9577	6	113377392	113378527	Tada3	ENSMUSG00000048930	transcriptional adaptor 3 [Source:MGI Symbol;Acc:MGI:1915724]	8.73132	8.73045	8.79836	8.11529	8.40482
Promoter_Profile6	Region_9584	6	113696590	113697478	Tatdn2	ENSMUSG00000056952	TatD DNase domain containing 2 [Source:MGI Symbol;Acc:MGI:3576210]	9.29002	9.04807	9.10904	8.59173	8.72021
Promoter_Profile6	Region_9611	6	117906630	117908200	Hnrnpf	ENSMUSG00000042079	heterogeneous nuclear ribonucleoprotein F [Source:MGI Symbol;Acc:MGI:2138741]	9.56796	9.70602	9.44053	8.68343	8.75135
Promoter_Profile6	Region_9616	6	120038023	120039044	Wnk1	ENSMUSG00000045962	WNK lysine deficient protein kinase 1 [Source:MGI Symbol;Acc:MGI:2442092]	9.00563	9.17216	9.00667	8.64918	8.50566
Promoter_Profile6	Region_9648	6	122810555	122811946	Gm5112	ENSMUSG00000107868	predicted gene 5112 [Source:MGI Symbol;Acc:MGI:3779460]	9.8719	9.74917	9.76828	9.17067	9.20188
Promoter_Profile6	Region_9680	6	125164456	125166084	Gapdh	ENSMUSG00000057666	glyceraldehyde-3-phosphate dehydrogenase [Source:MGI Symbol;Acc:MGI:95640]	8.73809	8.66437	9.02175	8.29217	8.27513
Promoter_Profile6	Region_9747	6	134829603	134830559	Crebl2	ENSMUSG00000032652	cAMP responsive element binding protein-like 2 [Source:MGI Symbol;Acc:MGI:1889385]	9.14211	9.07376	8.9384	8.224	8.26078
Promoter_Profile6	Region_9748	6	134920048	134920758	Cdkn1b	ENSMUSG00000003031	cyclin-dependent kinase inhibitor 1B [Source:MGI Symbol;Acc:MGI:104565]	8.64386	8.64736	8.49556	8.08359	7.76667
Promoter_Profile6	Region_9749	6	134928108	134929180	Gm44238	ENSMUSG00000107730	predicted gene, 44238 [Source:MGI Symbol;Acc:MGI:5690630]	8.33092	8.18007	8.40188	7.84723	7.5942
Promoter_Profile6	Region_9761	6	136827771	136828755	Wbp11	ENSMUSG00000030216	WW domain binding protein 11 [Source:MGI Symbol;Acc:MGI:1891823]	9.22882	9.01309	9.10338	8.6141	8.65584
Promoter_Profile6	Region_9792	6	143099345	143100436	C2cd5	ENSMUSG00000030279	C2 calcium-dependent domain containing 5 [Source:MGI Symbol;Acc:MGI:1921991]	8.53138	8.44572	8.45615	7.6792	7.75647
Promoter_Profile6	Region_9794	6	143166403	143167754	Etnk1	ENSMUSG00000030275	ethanolamine kinase 1 [Source:MGI Symbol;Acc:MGI:1922570]	8.97154	9.17216	8.80883	8.15855	8.12471
Promoter_Profile6	Region_9802	6	145210650	145212153	Casc1	ENSMUSG00000043541	cancer susceptibility candidate 1 [Source:MGI Symbol;Acc:MGI:2444480]	9.15987	8.91229	9.05437	8.58269	8.55356
Promoter_Profile6	Region_9803	6	145249421	145250765	Kras	ENSMUSG00000030265	Kirsten rat sarcoma viral oncogene homolog [Source:MGI Symbol;Acc:MGI:96680]	8.30378	8.64736	8.21514	7.69607	7.6056
Promoter_Profile6	Region_9827	6	149141283	149141989	Etfbkmt	ENSMUSG00000039958	electron transfer flavoprotein beta subunit lysine methyltransferase [Source:MGI Symbol;Acc:MGI:2443575]	7.62936	7.92175	7.5548	7.01127	6.66131
Promoter_Profile6	Region_9838	7	3644607	3645321	Gm15927	ENSMUSG00000085039	predicted gene 15927 [Source:MGI Symbol;Acc:MGI:3801889]	9.33539	9.06525	9.137	8.57814	8.48728
Promoter_Profile6	Region_9839	7	3692728	3694648	Mboat7	ENSMUSG00000035596	membrane bound O-acyltransferase domain containing 7 [Source:MGI Symbol;Acc:MGI:1924832]	9.26444	8.94514	9.02774	8.5319	8.37847
Promoter_Profile6	Region_9842	7	4136593	4137524	Ttyh1	ENSMUSG00000030428	tweety family member 1 [Source:MGI Symbol;Acc:MGI:1889007]	9.04166	8.69779	8.90952	8.24135	8.26797
Promoter_Profile6	Region_9851	7	4812052	4813096	Ube2s	ENSMUSG00000060860	ubiquitin-conjugating enzyme E2S [Source:MGI Symbol;Acc:MGI:1925141]	9.17742	8.83429	9.13145	8.48897	8.44981
Promoter_Profile6	Region_9852	7	5014228	5015805	Fiz1	ENSMUSG00000061374	Flt3 interacting zinc finger protein 1 [Source:MGI Symbol;Acc:MGI:1344336]	8.75489	8.48455	8.83637	8.224	8.04318
Promoter_Profile6	Region_9860	7	7277983	7278545	Gm45844	ENSMUSG00000110105	predicted gene 45844 [Source:MGI Symbol;Acc:MGI:5804959]	7.52356	7.7624	7.28178	6.86972	6.68301
Promoter_Profile6	Region_9873	7	16098051	16098937	Napa	ENSMUSG00000006024	N-ethylmaleimide sensitive fusion protein attachment protein alpha [Source:MGI Symbol;Acc:MGI:104563]	9.21674	9.09899	9.06896	8.49381	8.61692
Promoter_Profile6	Region_9880	7	16285567	16286884	Ccdc9	ENSMUSG00000041375	coiled-coil domain containing 9 [Source:MGI Symbol;Acc:MGI:1921443]	9.44294	9.06097	9.08627	8.52719	8.23163
Promoter_Profile6	Region_9887	7	16923758	16924747	Calm3	ENSMUSG00000019370	calmodulin 3 [Source:MGI Symbol;Acc:MGI:103249]	9.18488	8.99976	8.9945	8.43471	8.17151
Promoter_Profile6	Region_9904	7	19628351	19629582	Relb	ENSMUSG00000002983	avian reticuloendotheliosis viral (v-rel) oncogene related B [Source:MGI Symbol;Acc:MGI:103289]	9.37938	9.29736	9.18064	8.80896	8.51778
Promoter_Profile6	Region_9906	7	19715196	19716177	Tomm40	ENSMUSG00000002984	translocase of outer mitochondrial membrane 40 homolog (yeast) [Source:MGI Symbol;Acc:MGI:1858259]	9.53722	9.26056	9.31398	8.88083	8.76667
Promoter_Profile6	Region_9933	7	25267362	25268529	Cic	ENSMUSG00000005442	capicua transcriptional repressor [Source:MGI Symbol;Acc:MGI:1918972]	10.0526	9.93583	9.93044	9.41191	9.51174
Promoter_Profile6	Region_9940	7	25754531	25756373	Hnrnpul1	ENSMUSG00000040725	heterogeneous nuclear ribonucleoprotein U- like 1 [Source:MGI Symbol;Acc:MGI:2443517]	9.36851	9.10316	9.28429	8.86599	8.84092
Promoter_Profile6	Region_9945	7	27486733	27487398	Sertad1	ENSMUSG00000008384	SERTA domain containing 1 [Source:MGI Symbol;Acc:MGI:1913438]	8.53528	8.49091	8.60371	8.04459	7.77679
Promoter_Profile6	Region_9954	7	28372403	28373409	Plekhg2	ENSMUSG00000037552	pleckstrin homology domain containing, family G (with RhoGef domain) member 2 [Source:MGI Symbol;Acc:MGI:2141874]	8.92184	8.60688	8.71919	8.10269	8.30342
Promoter_Profile6	Region_9958	7	28436257	28437305	Samd4b	ENSMUSG00000109336	sterile alpha motif domain containing 4B [Source:MGI Symbol;Acc:MGI:2448542]	9.83447	9.57426	9.54857	9.03799	9.0178
Promoter_Profile6	Region_9963	7	28810303	28811379	Hnrnpl	ENSMUSG00000015165	heterogeneous nuclear ribonucleoprotein L [Source:MGI Symbol;Acc:MGI:104816]	9.01402	8.82927	8.90627	8.37309	8.17916
Promoter_Profile6	Region_9974	7	30534636	30535503	Arhgap33	ENSMUSG00000036882	Rho GTPase activating protein 33 [Source:MGI Symbol;Acc:MGI:2673998]	7.07682	7.29372	7.05437	6.2698	6.26077
Promoter_Profile6	Region_9976	7	30649777	30650609	Rbm42	ENSMUSG00000036733	RNA binding motif protein 42 [Source:MGI Symbol;Acc:MGI:1915285]	8.17493	8.07376	8.21514	7.57358	7.46241
Promoter_Profile6	Region_9985	7	34229959	34230490	Gpi1	ENSMUSG00000036427	glucose phosphate isomerase 1 [Source:MGI Symbol;Acc:MGI:95797]	7.03342	7.40583	7.18867	6.29217	6.57111
Promoter_Profile6	Region_10020	7	44548545	44549235	Pold1	ENSMUSG00000038644	polymerase (DNA directed), delta 1, catalytic subunit [Source:MGI Symbol;Acc:MGI:97741]	8.30834	8.1401	8.34067	7.60965	7.66131
Promoter_Profile6	Region_10023	7	44848581	44850041	Tbc1d17	ENSMUSG00000038520	TBC1 domain family, member 17 [Source:MGI Symbol;Acc:MGI:2449973]	9.31967	9.15221	9.19667	8.80896	8.76667
Promoter_Profile6	Region_10034	7	45813896	45814809	Cyth2	ENSMUSG00000003269	cytohesin 2 [Source:MGI Symbol;Acc:MGI:1334255]	9.32867	8.95439	9.0573	8.45963	8.44347
Promoter_Profile6	Region_10042	7	47007929	47008832	Spty2d1	ENSMUSG00000049516	SPT2, Suppressor of Ty, domain containing 1 (S. cerevisiae) [Source:MGI Symbol;Acc:MGI:2142062]	8.42627	8.33679	8.51274	7.83966	7.62815
Promoter_Profile6	Region_10049	7	48880789	48881755	E2f8	ENSMUSG00000046179	E2F transcription factor 8 [Source:MGI Symbol;Acc:MGI:1922038]	8.98014	8.78849	8.88004	8.54127	8.31736
Promoter_Profile6	Region_10057	7	52005488	52006480	Svip	ENSMUSG00000074093	small VCP/p97-interacting protein [Source:MGI Symbol;Acc:MGI:1922994]	8.02791	7.98629	7.56307	6.85477	7.10877
Promoter_Profile6	Region_10061	7	56049765	56050716	Gm34121	ENSMUSG00000108659	predicted gene, 34121 [Source:MGI Symbol;Acc:MGI:5593280]	8.91289	8.98178	8.75571	8.35195	8.12471
Promoter_Profile6	Region_10073	7	63937270	63937932	Klf13	ENSMUSG00000052040	Kruppel-like factor 13 [Source:MGI Symbol;Acc:MGI:1354948]	9.10329	8.84427	8.79836	7.99772	7.71495
Promoter_Profile6	Region_10074	7	63938598	63939771	Klf13	ENSMUSG00000052040	Kruppel-like factor 13 [Source:MGI Symbol;Acc:MGI:1354948]	10.2348	10.0087	9.75752	9.12467	9.05986
Promoter_Profile6	Region_10080	7	64392032	64392986	Mphosph10	ENSMUSG00000030521	M-phase phosphoprotein 10 (U3 small nucleolar ribonucleoprotein) [Source:MGI Symbol;Acc:MGI:1915223]	9.12928	9.24933	9.0097	8.75362	8.69374
Promoter_Profile6	Region_10086	7	66689365	66690301	Asb7	ENSMUSG00000030509	ankyrin repeat and SOCS box-containing 7 [Source:MGI Symbol;Acc:MGI:2152835]	9.13955	9.04374	8.88993	8.36784	8.14048
Promoter_Profile6	Region_10091	7	67644944	67645860	Lrrc28	ENSMUSG00000030556	leucine rich repeat containing 28 [Source:MGI Symbol;Acc:MGI:1915689]	8.35315	8.33679	8.55065	7.92802	7.94784
Promoter_Profile6	Region_10094	7	67950878	67952405	Igf1r	ENSMUSG00000005533	insulin-like growth factor I receptor [Source:MGI Symbol;Acc:MGI:96433]	8.31288	8.44572	7.96361	7.54593	7.52381
Promoter_Profile6	Region_10116	7	73537463	73538298	Chd2	ENSMUSG00000078671	chromodomain helicase DNA binding protein 2 [Source:MGI Symbol;Acc:MGI:2448567]	8.93664	8.64736	8.74121	8.24708	8.32428
Promoter_Profile6	Region_10117	7	73558286	73559162	1810026B05Rik	ENSMUSG00000101970	RIKEN cDNA 1810026B05 gene [Source:MGI Symbol;Acc:MGI:1916420]	9.43879	9.1238	9.31398	8.48412	8.62254
Promoter_Profile6	Region_10140	7	79272747	79273545	Gm31510	ENSMUSG00000108387	predicted gene, 31510 [Source:MGI Symbol;Acc:MGI:5590669]	8.89785	8.77289	8.7521	8.18269	8.2964
Promoter_Profile6	Region_10151	7	80074633	80075393	Zfp710	ENSMUSG00000048897	zinc finger protein 710 [Source:MGI Symbol;Acc:MGI:1921747]	7.79442	7.81411	7.96984	6.88451	6.72544
Promoter_Profile6	Region_10157	7	80232493	80233143	Cib1	ENSMUSG00000030538	calcium and integrin binding 1 (calmyrin) [Source:MGI Symbol;Acc:MGI:1344418]	8.32643	8.01309	8.01875	7.55521	7.28934
Promoter_Profile6	Region_10160	7	80339909	80340542	Unc45a	ENSMUSG00000030533	unc-45 myosin chaperone A [Source:MGI Symbol;Acc:MGI:2142246]	7.60733	7.66437	7.8261	7.15245	6.95677
Promoter_Profile6	Region_10179	7	83891742	83892540	Mesd	ENSMUSG00000038503	mesoderm development LRP chaperone [Source:MGI Symbol;Acc:MGI:1891421]	8.73471	8.69779	8.96673	8.25849	8.10877
Promoter_Profile6	Region_10196	7	89980213	89981483	Eed	ENSMUSG00000030619	embryonic ectoderm development [Source:MGI Symbol;Acc:MGI:95286]	9.01959	8.85419	8.95421	8.33589	8.2964
Promoter_Profile6	Region_10201	7	90129304	90130658	2310010J17Rik	ENSMUSG00000097162	RIKEN cDNA 2310010J17 gene [Source:MGI Symbol;Acc:MGI:1925579]	9.49985	9.16819	9.25652	8.71275	8.73586
Promoter_Profile6	Region_10219	7	97579254	97580217	Aamdc	ENSMUSG00000035642	adipogenesis associated Mth938 domain containing [Source:MGI Symbol;Acc:MGI:1913523]	8.07682	8.08222	7.91921	7.32509	7.27513
Promoter_Profile6	Region_10233	7	99140881	99141771	Uvrag	ENSMUSG00000035354	UV radiation resistance associated gene [Source:MGI Symbol;Acc:MGI:1925860]	9.33539	9.23422	9.0573	8.47926	8.51778
Promoter_Profile6	Region_10253	7	100862879	100863653	Relt	ENSMUSG00000008318	RELT tumor necrosis factor receptor [Source:MGI Symbol;Acc:MGI:2443373]	7.96578	7.7624	7.91276	7.03799	6.90232
Promoter_Profile6	Region_10261	7	102209645	102210818	Nup98	ENSMUSG00000063550	nucleoporin 98 [Source:MGI Symbol;Acc:MGI:109404]	9.22641	8.94514	9.07475	8.36784	8.57112
Promoter_Profile6	Region_10266	7	102266616	102268167	Stim1	ENSMUSG00000030987	stromal interaction molecule 1 [Source:MGI Symbol;Acc:MGI:107476]	8.84235	8.86404	8.96361	8.49381	8.41133
Promoter_Profile6	Region_10277	7	105399932	105400650	Fam160a2	ENSMUSG00000044465	family with sequence similarity 160, member A2 [Source:MGI Symbol;Acc:MGI:1921599]	9.24317	8.9908	8.73391	8.12155	7.84574
Promoter_Profile6	Region_10280	7	105736126	105737233	Rrp8	ENSMUSG00000030888	ribosomal RNA processing 8, methyltransferase, homolog (yeast) [Source:MGI Symbol;Acc:MGI:1914251]	8.2384	8.18007	7.88004	7.32509	7.42427
Promoter_Profile6	Region_10281	7	105810667	105811418	Gm15645	ENSMUSG00000086414	predicted gene 15645 [Source:MGI Symbol;Acc:MGI:3783089]	8.89482	9.01309	8.60771	7.79337	7.85532
Promoter_Profile6	Region_10287	7	108934094	108934755	Eif3f	ENSMUSG00000031029	eukaryotic translation initiation factor 3, subunit F [Source:MGI Symbol;Acc:MGI:1913335]	8.77479	8.84924	8.57946	8.12155	8.10877
Promoter_Profile6	Region_10289	7	109174594	109175245	Lmo1	ENSMUSG00000036111	LIM domain only 1 [Source:MGI Symbol;Acc:MGI:102812]	5.78136	5.36481	5.9945	3.97024	4.20188
Promoter_Profile6	Region_10292	7	110060948	110062168	1600010M07Rik	ENSMUSG00000101585	RIKEN cDNA 1600010M07 gene [Source:MGI Symbol;Acc:MGI:1917031]	10.0647	9.81411	9.6855	9.00451	9.13262
Promoter_Profile6	Region_10299	7	111082080	111083577	Eif4g2	ENSMUSG00000005610	eukaryotic translation initiation factor 4, gamma 2 [Source:MGI Symbol;Acc:MGI:109207]	9.46557	9.53781	9.46941	8.86972	8.72021
Promoter_Profile6	Region_10337	7	118243128	118244267	Smg1	ENSMUSG00000030655	SMG1 homolog, phosphatidylinositol 3-kinase- related kinase (C. elegans) [Source:MGI Symbol;Acc:MGI:1919742]	9.67772	9.71421	9.58962	8.96677	8.87901
Promoter_Profile6	Region_10343	7	118532760	118533515	Coq7	ENSMUSG00000030652	demethyl-Q 7 [Source:MGI Symbol;Acc:MGI:107207]	8.97728	8.7624	8.77364	8.46948	8.17916
Promoter_Profile6	Region_10352	7	120842574	120843436	Eef2k	ENSMUSG00000035064	eukaryotic elongation factor-2 kinase [Source:MGI Symbol;Acc:MGI:1195261]	7.34873	7.65305	7.43379	6.82439	6.23163
Promoter_Profile6	Region_10368	7	123369713	123370378	Arhgap17	ENSMUSG00000030766	Rho GTPase activating protein 17 [Source:MGI Symbol;Acc:MGI:1917747]	9.03617	9.09063	9.11748	8.64918	8.66677
Promoter_Profile6	Region_10384	7	126503229	126503812	Atxn2l	ENSMUSG00000032637	ataxin 2-like [Source:MGI Symbol;Acc:MGI:2446242]	8.30378	8.18793	8.57129	7.6792	7.75647
Promoter_Profile6	Region_10393	7	126759355	126759638	Mapk3	ENSMUSG00000063065	mitogen-activated protein kinase 3 [Source:MGI Symbol;Acc:MGI:1346859]	6.88264	6.73046	6.88004	5.91366	5.7462
Promoter_Profile6	Region_10396	7	127026937	127027795	Maz	ENSMUSG00000030678	MYC-associated zinc finger protein (purine- binding transcription factor) [Source:MGI Symbol;Acc:MGI:1338823]	8.69349	8.10731	8.5997	7.40936	7.44981
Promoter_Profile6	Region_10398	7	127090910	127091849	AI467606	ENSMUSG00000045165	expressed sequence AI467606 [Source:MGI Symbol;Acc:MGI:2141979]	8.33985	7.92175	8.34548	7.39909	7.4371
Promoter_Profile6	Region_10400	7	127208513	127209523	Mylpf	ENSMUSG00000030672	myosin light chain, phosphorylatable, fast skeletal muscle [Source:MGI Symbol;Acc:MGI:97273]	9.46557	9.14818	9.35265	8.7855	8.55356
Promoter_Profile6	Region_10407	7	127477686	127479101	Fbrs	ENSMUSG00000042423	fibrosin [Source:MGI Symbol;Acc:MGI:104648]	9.88874	9.52855	9.69306	9.2035	9.0967
Promoter_Profile6	Region_10413	7	127966926	127967972	Fus	ENSMUSG00000030795	fused in sarcoma [Source:MGI Symbol;Acc:MGI:1353633]	8.49985	8.46527	8.38798	7.89186	7.6056
Promoter_Profile6	Region_10419	7	128610858	128611572	Inpp5f	ENSMUSG00000042105	inositol polyphosphate-5-phosphatase F [Source:MGI Symbol;Acc:MGI:2141867]	9.13443	8.87869	8.70057	7.92802	8.10877
Promoter_Profile6	Region_10448	7	135537329	135538382	Ptpre	ENSMUSG00000041836	protein tyrosine phosphatase, receptor type, E [Source:MGI Symbol;Acc:MGI:97813]	8.33985	8.10731	8.0426	7.2698	7.00924
Promoter_Profile6	Region_10459	7	138909265	138910144	Bnip3	ENSMUSG00000078566	BCL2/adenovirus E1B interacting protein 3 [Source:MGI Symbol;Acc:MGI:109326]	8.81378	8.63015	8.84657	8.02469	7.90232
Promoter_Profile6	Region_10467	7	139388318	139389402	Inpp5a	ENSMUSG00000025477	inositol polyphosphate-5-phosphatase A [Source:MGI Symbol;Acc:MGI:2686961]	9.94983	9.98404	9.83637	9.30872	9.08044
Promoter_Profile6	Region_10470	7	139684677	139684928	Cfap46	ENSMUSG00000049571	cilia and flagella associated protein 46 [Source:MGI Symbol;Acc:MGI:2444387]	5.61471	5.52235	5.66645	3.72924	4.42427
Promoter_Profile6	Region_10481	7	141327318	141328288	Deaf1	ENSMUSG00000058886	deformed epidermal autoregulatory factor 1 (Drosophila) [Source:MGI Symbol;Acc:MGI:1858496]	9.0954	9.17216	8.78428	8.36256	8.31736
Promoter_Profile6	Region_10507	8	3353211	3353863	A430078G23Rik	ENSMUSG00000074497	RIKEN cDNA A430078G23 gene [Source:MGI Symbol;Acc:MGI:2442135]	6.91886	6.98629	7.45171	6.3142	6.17151
Promoter_Profile6	Region_10508	8	3355389	3355937	A430078G23Rik	ENSMUSG00000074497	RIKEN cDNA A430078G23 gene [Source:MGI Symbol;Acc:MGI:2442135]	6.75489	6.57126	7.00668	6.05116	5.66131
Promoter_Profile6	Region_10509	8	3621203	3621771	Xab2	ENSMUSG00000019470	XPA binding protein 2 [Source:MGI Symbol;Acc:MGI:1914689]	8.06609	8.07376	8.11186	7.59173	7.37181
Promoter_Profile6	Region_10530	8	11008592	11009657	9530052E02Rik	ENSMUSG00000096938	RIKEN cDNA 9530052E02 gene [Source:MGI Symbol;Acc:MGI:3588277]	8.65821	8.54701	8.30661	7.83966	8.0178
Promoter_Profile6	Region_10539	8	11555216	11556450	Ing1	ENSMUSG00000045969	inhibitor of growth family, member 1 [Source:MGI Symbol;Acc:MGI:1349481]	9.64205	9.54701	9.43379	8.9028	8.89769
Promoter_Profile6	Region_10552	8	13104806	13106348	Pcid2	ENSMUSG00000038542	PCI domain containing 2 [Source:MGI Symbol;Acc:MGI:2443003]	9.18488	9.10731	9.16714	8.60519	8.79683
Promoter_Profile6	Region_10569	8	18950286	18951298	Xkr5	ENSMUSG00000039814	X-linked Kx blood group related 5 [Source:MGI Symbol;Acc:MGI:2442327]	7.03342	7.37861	7.24114	6.07716	6.44981
Promoter_Profile6	Region_10571	8	20122015	20122909	Gm21769	ENSMUSG00000110458	predicted gene, 21769 [Source:MGI Symbol;Acc:MGI:5433933]	9.73301	9.83178	9.62558	9.20054	9.22425
Promoter_Profile6	Region_10583	8	22858794	22860135	Kat6a	ENSMUSG00000031540	K(lysine) acetyltransferase 6A [Source:MGI Symbol;Acc:MGI:2442415]	8.60733	8.55311	8.2616	7.7855	7.68301
Promoter_Profile6	Region_10588	8	25016548	25017481	Adam9	ENSMUSG00000031555	a disintegrin and metallopeptidase domain 9 (meltrin gamma) [Source:MGI Symbol;Acc:MGI:105376]	9.26913	9.05668	9.092	8.55058	8.51174
Promoter_Profile6	Region_10595	8	25596947	25597729	Letm2	ENSMUSG00000037363	leucine zipper-EF-hand containing transmembrane protein 2 [Source:MGI Symbol;Acc:MGI:2444979]	8.82018	8.71421	8.79134	8.03799	8.00062
Promoter_Profile6	Region_10596	8	25601187	25602537	Nsd3	ENSMUSG00000054823	nuclear receptor binding SET domain protein 3 [Source:MGI Symbol;Acc:MGI:2142581]	9.42627	9.29372	9.37395	8.7086	8.81168
Promoter_Profile6	Region_10599	8	26118739	26119806	Hook3	ENSMUSG00000037234	hook microtubule tethering protein 3 [Source:MGI Symbol;Acc:MGI:2443554]	8.58496	8.68117	8.57538	8.15245	7.82637
Promoter_Profile6	Region_10600	8	26157815	26159114	Gm45692	ENSMUSG00000109850	predicted gene 45692 [Source:MGI Symbol;Acc:MGI:5804807]	9.12153	9.04807	8.98222	8.53659	8.48728
Promoter_Profile6	Region_10609	8	27023051	27024110	Erlin2	ENSMUSG00000031483	ER lipid raft associated 2 [Source:MGI Symbol;Acc:MGI:2387215]	8.3443	8.30099	8.2616	7.6792	7.55943
Promoter_Profile6	Region_10631	8	36247987	36248707	Lonrf1	ENSMUSG00000039633	LON peptidase N-terminal domain and ring finger 1 [Source:MGI Symbol;Acc:MGI:3609241]	8.39661	8.24933	7.93204	7.18867	6.95677
Promoter_Profile6	Region_10632	8	36248945	36249724	Lonrf1	ENSMUSG00000039633	LON peptidase N-terminal domain and ring finger 1 [Source:MGI Symbol;Acc:MGI:3609241]	8.87958	8.90754	8.465	8.0707	7.8837
Promoter_Profile6	Region_10661	8	46470330	46471696	Acsl1	ENSMUSG00000018796	acyl-CoA synthetase long-chain family member 1 [Source:MGI Symbol;Acc:MGI:102797]	9.38586	9.39568	9.24371	8.72101	8.36511
Promoter_Profile6	Region_10665	8	46740757	46741610	Irf2	ENSMUSG00000031627	interferon regulatory factor 2 [Source:MGI Symbol;Acc:MGI:96591]	7.05528	7.1401	7.39726	6.60965	6.44981
Promoter_Profile6	Region_10680	8	57511317	57512383	Hmgb2	ENSMUSG00000054717	high mobility group box 2 [Source:MGI Symbol;Acc:MGI:96157]	9.88874	9.7624	9.81576	9.02135	8.9298
Promoter_Profile6	Region_10720	8	69088227	69089166	Slc18a1	ENSMUSG00000036330	solute carrier family 18 (vesicular monoamine), member 1 [Source:MGI Symbol;Acc:MGI:106684]	7.76818	7.7624	7.79836	7.32509	6.86485
Promoter_Profile6	Region_10723	8	69996006	69996847	Gatad2a	ENSMUSG00000036180	GATA zinc finger domain containing 2A [Source:MGI Symbol;Acc:MGI:2384585]	9.74483	9.68673	9.44725	9.04129	9.11277
Promoter_Profile6	Region_10728	8	70673011	70673759	Lsm4	ENSMUSG00000031848	LSM4 homolog, U6 small nuclear RNA and mRNA degradation associated [Source:MGI Symbol;Acc:MGI:1354692]	8.56224	8.5951	8.50846	7.72924	7.95677
Promoter_Profile6	Region_10729	8	70698407	70699519	Jund	ENSMUSG00000071076	jun D proto-oncogene [Source:MGI Symbol;Acc:MGI:96648]	9.85798	9.80136	9.35979	8.68766	8.77174
Promoter_Profile6	Region_10730	8	70700414	70700828	Jund	ENSMUSG00000071076	jun D proto-oncogene [Source:MGI Symbol;Acc:MGI:96648]	7.19967	7.20352	7.31153	6.3142	5.52381
Promoter_Profile6	Region_10735	8	70839256	70840208	Arrdc2	ENSMUSG00000002910	arrestin domain containing 2 [Source:MGI Symbol;Acc:MGI:1918057]	9.49785	9.39908	9.13423	8.68766	8.54766
Promoter_Profile6	Region_10736	8	70897185	70898244	Rpl18a	ENSMUSG00000045128	ribosomal protein L18A [Source:MGI Symbol;Acc:MGI:1924058]	8.38802	8.43915	8.34548	7.7776	8.03477
Promoter_Profile6	Region_10738	8	71371230	71371846	Ocel1	ENSMUSG00000002396	occludin/ELL domain containing 1 [Source:MGI Symbol;Acc:MGI:1924340]	8.80735	8.49725	8.4738	7.91366	7.9298
Promoter_Profile6	Region_10740	8	71464617	71465012	Mrpl34	ENSMUSG00000034880	mitochondrial ribosomal protein L34 [Source:MGI Symbol;Acc:MGI:2137227]	8.66534	8.38546	8.38332	7.83205	7.77679
Promoter_Profile6	Region_10749	8	72160657	72161643	Gm16091	ENSMUSG00000087502	predicted gene 16091 [Source:MGI Symbol;Acc:MGI:3802007]	9.66711	9.55311	9.50417	9.04788	9.00494
Promoter_Profile6	Region_10751	8	72318692	72319507	Klf2	ENSMUSG00000055148	Kruppel-like factor 2 (lung) [Source:MGI Symbol;Acc:MGI:1342772]	9.66178	9.34384	9.2282	8.29217	8.05155
Promoter_Profile6	Region_10754	8	72420941	72421914	Eps15l1	ENSMUSG00000006276	epidermal growth factor receptor pathway substrate 15-like 1 [Source:MGI Symbol;Acc:MGI:104582]	8.48784	8.5951	8.40648	7.92086	8.0178
Promoter_Profile6	Region_10755	8	72491704	72493286	Slc35e1	ENSMUSG00000019731	solute carrier family 35, member E1 [Source:MGI Symbol;Acc:MGI:2142403]	9.01402	8.90277	8.97294	8.25849	8.23897
Promoter_Profile6	Region_10756	8	72570656	72571479	Smim7	ENSMUSG00000044600	small integral membrane protein 7 [Source:MGI Symbol;Acc:MGI:1914068]	8.87652	9.00422	8.92884	8.36784	8.35839
Promoter_Profile6	Region_10759	8	75033335	75034646	Gm45822	ENSMUSG00000110593	predicted gene 45822 [Source:MGI Symbol;Acc:MGI:5804937]	9.37287	9.41256	9.25396	8.78156	8.68838
Promoter_Profile6	Region_10772	8	80738767	80740082	Smarca5	ENSMUSG00000031715	SWI/SNF related, matrix associated, actin dependent regulator of chromatin, subfamily a, member 5 [Source:MGI Symbol;Acc:MGI:1935129]	9.36851	9.56523	9.27173	8.82822	8.90232
Promoter_Profile6	Region_10780	8	81014566	81015623	Usp38	ENSMUSG00000038250	ubiquitin specific peptidase 38 [Source:MGI Symbol;Acc:MGI:1922091]	9.13955	8.94514	8.95735	8.49862	8.52981
Promoter_Profile6	Region_10792	8	83607526	83608775	Tecr	ENSMUSG00000031708	trans-2,3-enoyl-CoA reductase [Source:MGI Symbol;Acc:MGI:1915408]	9.39017	9.33679	9.39957	8.80508	8.68301
Promoter_Profile6	Region_10798	8	83955159	83955894	Gm10644	ENSMUSG00000074219	predicted gene 10644 [Source:MGI Symbol;Acc:MGI:3704314]	9.22159	9.02631	9.04555	8.52719	8.46867
Promoter_Profile6	Region_10799	8	84066312	84067457	C330011M18Rik	ENSMUSG00000056753	RIKEN cDNA C330011M18 gene [Source:MGI Symbol;Acc:MGI:3045248]	9.88874	9.81918	9.64129	9.35461	9.26797
Promoter_Profile6	Region_10802	8	84197540	84198855	Gm26887	ENSMUSG00000097120	predicted gene, 26887 [Source:MGI Symbol;Acc:MGI:5477381]	9.55842	9.35436	9.00667	8.34662	8.55943
Promoter_Profile6	Region_10808	8	84236885	84237766	Zswim4	ENSMUSG00000035671	zinc finger SWIM-type containing 4 [Source:MGI Symbol;Acc:MGI:2443726]	8.58496	8.55311	8.51274	8.01127	8.22425
Promoter_Profile6	Region_10809	8	84846592	84847480	Calr	ENSMUSG00000003814	calreticulin [Source:MGI Symbol;Acc:MGI:88252]	8.79116	8.84924	8.56718	8.03799	8.24628
Promoter_Profile6	Region_10810	8	84978467	84978940	Junb	ENSMUSG00000052837	jun B proto-oncogene [Source:MGI Symbol;Acc:MGI:96647]	8.62936	8.83429	8.33103	7.49862	7.77679
Promoter_Profile6	Region_10813	8	84989928	84991006	Hook2	ENSMUSG00000052566	hook microtubule tethering protein 2 [Source:MGI Symbol;Acc:MGI:2181664]	8.16992	7.95899	8.24628	7.68766	7.55943
Promoter_Profile6	Region_10825	8	88118508	88119065	Cnep1r1	ENSMUSG00000036810	CTD nuclear envelope phosphatase 1 regulatory subunit 1 [Source:MGI Symbol;Acc:MGI:1921981]	8.09276	8.10731	7.6741	7.24708	7.14048
Promoter_Profile6	Region_10826	8	88199027	88200423	Papd5	ENSMUSG00000036779	PAP associated domain containing 5 [Source:MGI Symbol;Acc:MGI:1917820]	8.13955	8.26428	8.07764	7.53659	7.6056
Promoter_Profile6	Region_10835	8	90907788	90908809	Chd9	ENSMUSG00000056608	chromodomain helicase DNA binding protein 9 [Source:MGI Symbol;Acc:MGI:1924001]	8.55842	8.81411	8.49987	8.09635	7.98324
Promoter_Profile6	Region_10864	8	95080454	95081420	Katnb1	ENSMUSG00000031787	katanin p80 (WD40-containing) subunit B 1 [Source:MGI Symbol;Acc:MGI:1921437]	9.50779	9.39568	9.17525	8.74958	8.58846
Promoter_Profile6	Region_10865	8	95434415	95435201	Cfap20	ENSMUSG00000031796	cilia and flagella associated protein 20 [Source:MGI Symbol;Acc:MGI:107428]	8.67596	8.601	8.57946	7.9909	7.89304
Promoter_Profile6	Region_10866	8	95807142	95808198	Cnot1	ENSMUSG00000036550	CCR4-NOT transcription complex, subunit 1 [Source:MGI Symbol;Acc:MGI:2442402]	9.33985	9.25308	9.25396	8.74554	8.89304
Promoter_Profile6	Region_10882	8	105635832	105637306	Agrp	ENSMUSG00000005705	agouti related neuropeptide [Source:MGI Symbol;Acc:MGI:892013]	8.74147	8.54088	8.73024	7.79337	7.89304
Promoter_Profile6	Region_10884	8	105827113	105827802	Ranbp10	ENSMUSG00000037415	RAN binding protein 10 [Source:MGI Symbol;Acc:MGI:1921584]	9.33092	9.20353	8.8634	8.42462	8.33802
Promoter_Profile6	Region_10887	8	106058696	106060077	Nfatc3	ENSMUSG00000031902	nuclear factor of activated T cells, cytoplasmic, calcineurin dependent 3 [Source:MGI Symbol;Acc:MGI:103296]	8.93369	9.06951	8.98222	8.50343	8.54173
Promoter_Profile6	Region_10896	8	107030966	107031756	Gm16208	ENSMUSG00000085464	predicted gene 16208 [Source:MGI Symbol;Acc:MGI:3802096]	7.7211	7.86404	7.98222	7.15245	7.42427
Promoter_Profile6	Region_10912	8	109778398	109779005	Ap1g1	ENSMUSG00000031731	adaptor protein complex AP-1, gamma 1 subunit [Source:MGI Symbol;Acc:MGI:101919]	8.06609	8.02192	8.0485	7.38875	7.68301
Promoter_Profile6	Region_10924	8	113634894	113635897	Mon1b	ENSMUSG00000078908	MON1 homolog B, secretory traffciking associated [Source:MGI Symbol;Acc:MGI:1923231]	9.77808	9.86158	9.64519	9.42462	9.20563
Promoter_Profile6	Region_10928	8	114439335	114440305	Wwox	ENSMUSG00000004637	WW domain-containing oxidoreductase [Source:MGI Symbol;Acc:MGI:1931237]	9.25267	9.40583	8.97294	8.55521	8.53578
Promoter_Profile6	Region_10956	8	117256210	117256960	Cmip	ENSMUSG00000034390	c-Maf inducing protein [Source:MGI Symbol;Acc:MGI:1921690]	9.06339	8.99528	8.75932	8.34662	8.37847
Promoter_Profile6	Region_10975	8	120589013	120589554	Gm20388	ENSMUSG00000092329	predicted gene 20388 [Source:MGI Symbol;Acc:MGI:5141853]	9.44294	9.29736	9.24885	8.75362	8.80179
Promoter_Profile6	Region_10976	8	120667736	120668821	Gm20388	ENSMUSG00000092329	predicted gene 20388 [Source:MGI Symbol;Acc:MGI:5141853]	7.88264	7.90277	7.90627	7.24708	7.4371
Promoter_Profile6	Region_10983	8	121578454	121579354	Gm20388	ENSMUSG00000092329	predicted gene 20388 [Source:MGI Symbol;Acc:MGI:5141853]	7.43463	7.69779	7.76291	6.9563	6.63929
Promoter_Profile6	Region_10997	8	122611038	122612010	Gm20388	ENSMUSG00000092329	predicted gene 20388 [Source:MGI Symbol;Acc:MGI:5141853]	8.40514	8.23422	8.12308	7.46948	7.65034
Promoter_Profile6	Region_11004	8	123042116	123042881	Gm20388	ENSMUSG00000092329	predicted gene 20388 [Source:MGI Symbol;Acc:MGI:5141853]	9.32643	9.00422	9.02774	8.2698	8.24628
Promoter_Profile6	Region_11024	8	125569385	125570318	Sipa1l2	ENSMUSG00000001995	signal-induced proliferation-associated 1 like 2 [Source:MGI Symbol;Acc:MGI:2676970]	8.16992	8.35087	8.22038	7.65351	7.3851
Promoter_Profile6	Region_11033	8	126593881	126594919	Irf2bp2	ENSMUSG00000051495	interferon regulatory factor 2 binding protein 2 [Source:MGI Symbol;Acc:MGI:2443921]	9.54882	9.10731	9.19401	8.58269	8.46241
Promoter_Profile6	Region_11112	9	21291091	21291696	Cdkn2d	ENSMUSG00000096472	cyclin-dependent kinase inhibitor 2D (p19, inhibits CDK4) [Source:MGI Symbol;Acc:MGI:105387]	9.28077	9.04807	9.04555	8.29771	8.55943
Promoter_Profile6	Region_11117	9	21545929	21547188	Carm1	ENSMUSG00000032185	coactivator-associated arginine methyltransferase 1 [Source:MGI Symbol;Acc:MGI:1913208]	9.00282	8.84427	8.94791	8.20644	8.13262
Promoter_Profile6	Region_11144	9	32508448	32509268	Fli1	ENSMUSG00000016087	Friend leukemia integration 1 [Source:MGI Symbol;Acc:MGI:95554]	7.9542	7.98629	7.68929	7.14017	7.02631
Promoter_Profile6	Region_11152	9	35210347	35211445	Srpr	ENSMUSG00000032042	signal recognition particle receptor ('docking protein') [Source:MGI Symbol;Acc:MGI:1914648]	9.03617	9.06525	9.06896	8.7776	8.51174
Promoter_Profile6	Region_11153	9	35421130	35421940	Cdon	ENSMUSG00000038119	cell adhesion molecule-related/down- regulated by oncogenes [Source:MGI Symbol;Acc:MGI:1926387]	6.50779	6.93115	6.61965	5.69607	5.7462
Promoter_Profile6	Region_11168	9	40800590	40801542	Hspa8	ENSMUSG00000015656	heat shock protein 8 [Source:MGI Symbol;Acc:MGI:105384]	9.65284	9.61565	9.53602	8.84345	8.75135
Promoter_Profile6	Region_11181	9	44233750	44234621	Cbl	ENSMUSG00000034342	Casitas B-lineage lymphoma [Source:MGI Symbol;Acc:MGI:88279]	8.03892	7.97725	8.19932	7.50821	7.6056
Promoter_Profile6	Region_11187	9	44880975	44882231	Kmt2a	ENSMUSG00000002028	lysine (K)-specific methyltransferase 2A [Source:MGI Symbol;Acc:MGI:96995]	8.47978	7.93115	8.06605	7.33589	7.17151
Promoter_Profile6	Region_11220	9	48984624	48985616	Usp28	ENSMUSG00000032267	ubiquitin specific peptidase 28 [Source:MGI Symbol;Acc:MGI:2442293]	8.57365	8.43915	8.46059	7.83966	8.0178
Promoter_Profile6	Region_11226	9	50528039	50528868	Pts	ENSMUSG00000032067	6-pyruvoyl-tetrahydropterin synthase [Source:MGI Symbol;Acc:MGI:1338783]	8.54689	8.18007	8.37864	7.80896	7.70438
Promoter_Profile6	Region_11230	9	51008192	51009385	Sik2	ENSMUSG00000037112	salt inducible kinase 2 [Source:MGI Symbol;Acc:MGI:2445031]	8.78136	8.71421	8.4202	7.86972	7.9207
Promoter_Profile6	Region_11260	9	57073082	57073843	Sin3a	ENSMUSG00000042557	transcriptional regulator, SIN3A (yeast) [Source:MGI Symbol;Acc:MGI:107157]	9.37069	9.26428	8.98222	8.63613	8.53578
Promoter_Profile6	Region_11261	9	57075372	57077108	Sin3a	ENSMUSG00000042557	transcriptional regulator, SIN3A (yeast) [Source:MGI Symbol;Acc:MGI:107157]	10.1241	9.88595	9.87008	9.49622	9.3346
Promoter_Profile6	Region_11278	9	59485643	59487178	Arih1	ENSMUSG00000025234	ariadne RBR E3 ubiquitin protein ligase 1 [Source:MGI Symbol;Acc:MGI:1344363]	9.06339	8.98178	8.73391	8.34662	8.39828
Promoter_Profile6	Region_11280	9	59655999	59656917	Pkm	ENSMUSG00000032294	pyruvate kinase, muscle [Source:MGI Symbol;Acc:MGI:97591]	8.92481	8.62437	8.94791	8.35195	8.17916
Promoter_Profile6	Region_11310	9	64810847	64811817	Dennd4a	ENSMUSG00000053641	DENN/MADD domain containing 4A [Source:MGI Symbol;Acc:MGI:2142979]	9.05799	8.94049	8.9384	8.48897	8.46867
Promoter_Profile6	Region_11317	9	65579943	65580639	Plekho2	ENSMUSG00000050721	pleckstrin homology domain containing, family O member 2 [Source:MGI Symbol;Acc:MGI:2143132]	8.25267	7.93115	8.30168	7.39909	7.37181
Promoter_Profile6	Region_11319	9	66592667	66593604	Usp3	ENSMUSG00000032376	ubiquitin specific peptidase 3 [Source:MGI Symbol;Acc:MGI:2152450]	8.49586	8.23422	8.24628	7.57358	7.48728
Promoter_Profile6	Region_11320	9	66834591	66835380	Aph1c	ENSMUSG00000053040	aph1 homolog C, gamma secretase subunit [Source:MGI Symbol;Acc:MGI:1915568]	8.46352	8.35087	8.49987	7.97024	8.05986
Promoter_Profile6	Region_11322	9	66919345	66919919	Rab8b	ENSMUSG00000036943	RAB8B, member RAS oncogene family [Source:MGI Symbol;Acc:MGI:2442982]	7.6865	7.50986	7.65102	7.16462	6.72544
Promoter_Profile6	Region_11328	9	69453452	69454467	Anxa2	ENSMUSG00000032231	annexin A2 [Source:MGI Symbol;Acc:MGI:88246]	7.63663	7.53473	7.65102	6.7776	6.66131
Promoter_Profile6	Region_11334	9	70502772	70504002	Rnf111	ENSMUSG00000032217	ring finger 111 [Source:MGI Symbol;Acc:MGI:1934919]	8.09276	8.00422	8.18867	7.69607	7.48728
Promoter_Profile6	Region_11335	9	70678534	70679418	Adam10	ENSMUSG00000054693	a disintegrin and metallopeptidase domain 10 [Source:MGI Symbol;Acc:MGI:109548]	8.75154	8.70876	8.55065	8.13399	7.89304
Promoter_Profile6	Region_11359	9	75409305	75410469	Mapk6	ENSMUSG00000042688	mitogen-activated protein kinase 6 [Source:MGI Symbol;Acc:MGI:1354946]	9.12153	9.13604	8.75932	8.23559	8.39171
Promoter_Profile6	Region_11406	9	88522649	88523391	Snhg5	ENSMUSG00000097195	small nucleolar RNA host gene 5 [Source:MGI Symbol;Acc:MGI:1919905]	8.8009	8.68117	8.37864	7.92086	7.87431
Promoter_Profile6	Region_11443	9	96363693	96364867	Atp1b3	ENSMUSG00000032412	ATPase, Na+/K+ transporting, beta 3 polypeptide [Source:MGI Symbol;Acc:MGI:107788]	9.43463	9.42592	9.13423	8.27543	8.4811
Promoter_Profile6	Region_11480	9	103364876	103366193	Cdv3	ENSMUSG00000032803	carnitine deficiency-associated gene expressed in ventricle 3 [Source:MGI Symbol;Acc:MGI:2448759]	9.64746	9.62437	9.44053	8.94576	9.08859
Promoter_Profile6	Region_11483	9	104337488	104338084	Acpp	ENSMUSG00000032561	acid phosphatase, prostate [Source:MGI Symbol;Acc:MGI:1928480]	6.47573	6.79365	6.41564	5.12779	5.07635
Promoter_Profile6	Region_11498	9	107635241	107635741	Gnai2	ENSMUSG00000032562	guanine nucleotide binding protein (G protein), alpha inhibiting 2 [Source:MGI Symbol;Acc:MGI:95772]	8.65105	8.54088	8.71919	8.0707	7.87431
Promoter_Profile6	Region_11504	9	108305869	108307225	Tcta	ENSMUSG00000039461	T cell leukemia translocation altered gene [Source:MGI Symbol;Acc:MGI:1918829]	9.39017	9.20353	9.36216	8.67495	8.5942
Promoter_Profile6	Region_11517	9	110476140	110477174	Klhl18	ENSMUSG00000054792	kelch-like 18 [Source:MGI Symbol;Acc:MGI:2143315]	8.20457	8.03069	8.13423	7.45963	7.35839
Promoter_Profile6	Region_11519	9	110531965	110533213	Setd2	ENSMUSG00000044791	SET domain containing 2 [Source:MGI Symbol;Acc:MGI:1918177]	8.14466	8.29372	8.10054	7.48897	7.35839
Promoter_Profile6	Region_11535	9	111271159	111272273	Mlh1	ENSMUSG00000032498	mutL homolog 1 [Source:MGI Symbol;Acc:MGI:101938]	9.65642	9.41925	9.48472	9.07716	9.04737
Promoter_Profile6	Region_11540	9	113930640	113931202	Ubp1	ENSMUSG00000009741	upstream binding protein 1 [Source:MGI Symbol;Acc:MGI:104889]	9.11894	9.21126	9.137	8.62295	8.73066
Promoter_Profile6	Region_11547	9	115309936	115311111	Stt3b	ENSMUSG00000032437	STT3, subunit of the oligosaccharyltransferase complex, homolog B (S. cerevisiae) [Source:MGI Symbol;Acc:MGI:1915542]	9.62388	9.65021	9.32131	8.99432	8.92526
Promoter_Profile6	Region_11589	9	121642421	121642843	Vipr1	ENSMUSG00000032528	vasoactive intestinal peptide receptor 1 [Source:MGI Symbol;Acc:MGI:109272]	3.80735	4.91229	4.91921	2.2698	0.616919
Promoter_Profile6	Region_11592	9	122293921	122294914	Ano10	ENSMUSG00000037949	anoctamin 10 [Source:MGI Symbol;Acc:MGI:2143103]	9.29002	9.31182	9.17255	8.58269	8.59991
Promoter_Profile6	Region_11599	9	123529080	123530195	Sacm1l	ENSMUSG00000025240	SAC1 suppressor of actin mutations 1-like (yeast) [Source:MGI Symbol;Acc:MGI:1933169]	9.17493	8.99976	8.93204	8.45468	8.40482
Promoter_Profile6	Region_906	10	4386659	4387538	Zbtb2	ENSMUSG00000075327	zinc finger and BTB domain containing 2 [Source:MGI Symbol;Acc:MGI:2685949]	9.20457	9.16022	8.99755	8.56901	8.46241
Promoter_Profile6	Region_1000	10	19014709	19015743	Tnfaip3	ENSMUSG00000019850	tumor necrosis factor, alpha-induced protein 3 [Source:MGI Symbol;Acc:MGI:1196377]	7.98299	8.09899	8.2616	7.46948	7.65034
Promoter_Profile6	Region_1014	10	19591346	19592316	Ifngr1	ENSMUSG00000020009	interferon gamma receptor 1 [Source:MGI Symbol;Acc:MGI:107655]	9.15987	9.08643	8.88335	8.54127	8.2964
Promoter_Profile6	Region_1017	10	19933648	19934805	Map3k5	ENSMUSG00000071369	mitogen-activated protein kinase kinase kinase 5 [Source:MGI Symbol;Acc:MGI:1346876]	7.3837	7.60688	7.18867	6.07716	5.4749
Promoter_Profile6	Region_1025	10	20311707	20313023	4933406P04Rik	ENSMUSG00000069713	RIKEN cDNA 4933406P04 gene [Source:MGI Symbol;Acc:MGI:1921670]	9.35094	9.20353	9.12588	8.70026	8.63929
Promoter_Profile6	Region_1042	10	23786823	23787669	Rps12	ENSMUSG00000061983	ribosomal protein S12 [Source:MGI Symbol;Acc:MGI:98105]	8.2384	8.42592	8.15625	7.72102	7.5942
Promoter_Profile6	Region_1074	10	34019324	34020166	Rwdd1	ENSMUSG00000019782	RWD domain containing 1 [Source:MGI Symbol;Acc:MGI:1913771]	8.90989	8.80392	8.65489	8.11529	8.0178
Promoter_Profile6	Region_1106	10	40141924	40142480	Slc16a10	ENSMUSG00000019838	solute carrier family 16 (monocarboxylic acid transporters), member 10 [Source:MGI Symbol;Acc:MGI:1919722]	7.59991	7.52235	7.66645	6.82439	6.95677
Promoter_Profile6	Region_1109	10	40348578	40349737	Cdk19	ENSMUSG00000038481	cyclin-dependent kinase 19 [Source:MGI Symbol;Acc:MGI:1925584]	9.25503	9.17216	9.15078	8.66641	8.65584
Promoter_Profile6	Region_1128	10	43578475	43579591	Cd24a	ENSMUSG00000047139	CD24a antigen [Source:MGI Symbol;Acc:MGI:88323]	6.24793	6.30822	7.24114	5.02469	5.07635
Promoter_Profile6	Region_1162	10	53596463	53597299	Mcm9	ENSMUSG00000058298	minichromosome maintenance 9 homologous recombination repair factor [Source:MGI Symbol;Acc:MGI:1918817]	8.57365	8.70876	8.55894	8.09635	8.00062
Promoter_Profile6	Region_1180	10	58322921	58323839	Lims1	ENSMUSG00000019920	LIM and senescent cell antigen-like domains 1 [Source:MGI Symbol;Acc:MGI:1195263]	9.22159	9.11558	9.18064	8.54593	8.55943
Promoter_Profile6	Region_1276	10	77605850	77606879	Sumo3	ENSMUSG00000020265	small ubiquitin-like modifier 3 [Source:MGI Symbol;Acc:MGI:1336201]	8.7039	8.43915	8.43379	7.97024	7.72544
Promoter_Profile6	Region_1292	10	79681348	79682680	Cdc34	ENSMUSG00000020307	cell division cycle 34 [Source:MGI Symbol;Acc:MGI:102657]	8.32643	8.47172	8.61965	8.06422	8.04318
Promoter_Profile6	Region_1298	10	79908292	79909341	Med16	ENSMUSG00000013833	mediator complex subunit 16 [Source:MGI Symbol;Acc:MGI:2158394]	8.19967	8.24179	8.07764	7.52719	7.53578
Promoter_Profile6	Region_1299	10	79959599	79960218	Wdr18	ENSMUSG00000035754	WD repeat domain 18 [Source:MGI Symbol;Acc:MGI:2158400]	7.86419	7.7624	8.15078	7.20054	7.24628
Promoter_Profile6	Region_1300	10	79984242	79985306	Tmem259	ENSMUSG00000013858	transmembrane protein 259 [Source:MGI Symbol;Acc:MGI:2177957]	8.98299	8.82424	8.6741	8.24135	8.40482
Promoter_Profile6	Region_1303	10	80115195	80116033	Stk11	ENSMUSG00000003068	serine/threonine kinase 11 [Source:MGI Symbol;Acc:MGI:1341870]	9.06339	8.95899	8.92243	8.11529	8.48728
Promoter_Profile6	Region_1308	10	80167362	80168490	Cirbp	ENSMUSG00000045193	cold inducible RNA binding protein [Source:MGI Symbol;Acc:MGI:893588]	8.62936	8.51611	8.61965	8.08998	8.13262
Promoter_Profile6	Region_1310	10	80329461	80330236	Pcsk4	ENSMUSG00000020131	proprotein convertase subtilisin/kexin type 4 [Source:MGI Symbol;Acc:MGI:97514]	6.98869	6.75183	7.18867	6.224	6.39828
Promoter_Profile6	Region_1312	10	80398836	80400067	Mbd3	ENSMUSG00000035478	methyl-CpG binding domain protein 3 [Source:MGI Symbol;Acc:MGI:1333812]	9.21917	8.91229	9.11186	8.54593	8.68838
Promoter_Profile6	Region_1313	10	80433648	80434444	Tcf3	ENSMUSG00000020167	transcription factor 3 [Source:MGI Symbol;Acc:MGI:98510]	8.21432	8.38546	8.10621	7.61853	7.5942
Promoter_Profile6	Region_1315	10	80621979	80623002	Csnk1g2	ENSMUSG00000003345	casein kinase 1, gamma 2 [Source:MGI Symbol;Acc:MGI:1920014]	9.36413	8.9908	9.17255	8.21232	8.17916
Promoter_Profile6	Region_1316	10	80656279	80656891	Btbd2	ENSMUSG00000003344	BTB (POZ) domain containing 2 [Source:MGI Symbol;Acc:MGI:1933831]	6.89482	6.68673	7.18867	6.2698	6.04318
Promoter_Profile6	Region_1317	10	80676212	80676988	Mknk2	ENSMUSG00000020190	MAP kinase-interacting serine/threonine kinase 2 [Source:MGI Symbol;Acc:MGI:894279]	8.7211	8.66437	8.84657	8.19462	8.10074
Promoter_Profile6	Region_1319	10	80701635	80702774	Mob3a	ENSMUSG00000003348	MOB kinase activator 3A [Source:MGI Symbol;Acc:MGI:3050117]	9.65821	9.45878	9.48472	8.96329	8.98324
Promoter_Profile6	Region_1322	10	80826070	80827028	Oaz1	ENSMUSG00000035242	ornithine decarboxylase antizyme 1 [Source:MGI Symbol;Acc:MGI:109433]	9.01959	8.78849	8.97914	8.40936	8.51174
Promoter_Profile6	Region_1331	10	81167688	81168238	Pias4	ENSMUSG00000004934	protein inhibitor of activated STAT 4 [Source:MGI Symbol;Acc:MGI:2136940]	7.7211	7.65305	7.81922	7.24708	7.02631
Promoter_Profile6	Region_1333	10	81292543	81293301	Pip5k1c	ENSMUSG00000034902	phosphatidylinositol-4-phosphate 5-kinase, type 1 gamma [Source:MGI Symbol;Acc:MGI:1298224]	9.40727	9.05238	9.20989	8.17067	8.23897
Promoter_Profile6	Region_1336	10	81320158	81321261	Cactin	ENSMUSG00000034889	cactin, spliceosome C complex subunit [Source:MGI Symbol;Acc:MGI:1917562]	9.35975	9.43255	9.36216	8.62295	8.73586
Promoter_Profile6	Region_1337	10	81378140	81379067	Fzr1	ENSMUSG00000020235	fizzy/cell division cycle 20 related 1 (Drosophila) [Source:MGI Symbol;Acc:MGI:1926790]	8.92778	8.89319	8.99144	8.15245	8.11676
Promoter_Profile6	Region_1370	10	85386618	85387105	Btbd11	ENSMUSG00000020042	BTB (POZ) domain containing 11 [Source:MGI Symbol;Acc:MGI:1921257]	5.39232	5.66437	5.63542	3.85477	3.93885
Promoter_Profile6	Region_1387	10	88378911	88379790	Dram1	ENSMUSG00000020057	DNA-damage regulated autophagy modulator 1 [Source:MGI Symbol;Acc:MGI:1918962]	7.39232	7.7624	7.33103	6.85477	6.78684
Promoter_Profile6	Region_1402	10	91081990	91083541	Apaf1	ENSMUSG00000019979	apoptotic peptidase activating factor 1 [Source:MGI Symbol;Acc:MGI:1306796]	9.2854	9.11969	9.14803	8.63613	8.66131
Promoter_Profile6	Region_1403	10	91123058	91124267	Slc25a3	ENSMUSG00000061904	solute carrier family 25 (mitochondrial carrier, phosphate carrier), member 3 [Source:MGI Symbol;Acc:MGI:1353498]	8.683	8.73583	8.4738	8.16462	8.26078
Promoter_Profile6	Region_1450	10	95514658	95515878	Ube2n	ENSMUSG00000074781	ubiquitin-conjugating enzyme E2N [Source:MGI Symbol;Acc:MGI:1934835]	9.21917	9.45553	9.00364	8.65782	8.44347
Promoter_Profile6	Region_1481	10	96616488	96617412	Btg1	ENSMUSG00000036478	B cell translocation gene 1, anti- proliferative [Source:MGI Symbol;Acc:MGI:88215]	9.67066	9.62147	9.29673	8.80896	8.72021
Promoter_Profile6	Region_1496	10	98913915	98915400	Atp2b1	ENSMUSG00000019943	ATPase, Ca++ transporting, plasma membrane 1 [Source:MGI Symbol;Acc:MGI:104653]	10.374	10.3717	9.94158	9.28103	9.36511
Promoter_Profile6	Region_1519	10	111164353	111165871	Osbpl8	ENSMUSG00000020189	oxysterol binding protein-like 8 [Source:MGI Symbol;Acc:MGI:2443807]	9.53722	9.62726	9.21514	8.86599	8.70968
Promoter_Profile6	Region_1530	10	115384276	115385873	Thap2	ENSMUSG00000020137	THAP domain containing, apoptosis associated protein 2 [Source:MGI Symbol;Acc:MGI:1914066]	9.60177	9.63015	9.30415	9.02469	8.91613
Promoter_Profile6	Region_1539	10	117710039	117711138	Mdm2	ENSMUSG00000020184	transformed mouse 3T3 cell double minute 2 [Source:MGI Symbol;Acc:MGI:96952]	8.62936	8.39229	8.76649	7.92086	8.02631
Promoter_Profile6	Region_1547	10	117845001	117846517	Rap1b	ENSMUSG00000052681	RAS related protein 1b [Source:MGI Symbol;Acc:MGI:894315]	9.24317	9.34736	9.137	8.67068	8.54173
Promoter_Profile6	Region_1590	10	121475711	121476962	Rassf3	ENSMUSG00000025795	Ras association (RalGDS/AF-6) domain family member 3 [Source:MGI Symbol;Acc:MGI:2179722]	9.30606	9.02192	8.99755	8.03799	7.89304
Promoter_Profile6	Region_1601	10	123196109	123197520	Usp15	ENSMUSG00000020124	ubiquitin specific peptidase 15 [Source:MGI Symbol;Acc:MGI:101857]	8.19967	8.33679	8.16171	7.72924	7.30342
Promoter_Profile6	Region_1609	10	126978286	126979204	Ctdsp2	ENSMUSG00000078429	CTD (carboxy-terminal domain, RNA polymerase II, polypeptide A) small phosphatase 2 [Source:MGI Symbol;Acc:MGI:1098748]	8.40514	8.10731	8.16714	7.46948	7.31736
Promoter_Profile6	Region_1615	10	127290254	127291188	Gm4189	ENSMUSG00000092384	predicted gene 4189 [Source:MGI Symbol;Acc:MGI:3782365]	8.90087	8.50985	8.83637	8.10901	8.1483
Promoter_Profile6	Region_1624	10	128337308	128338067	Cs	ENSMUSG00000005683	citrate synthase [Source:MGI Symbol;Acc:MGI:88529]	8.29462	8.24933	8.2256	7.59173	7.81659
Promoter_Profile6	Region_1626	10	128498664	128499012	Myl6b	ENSMUSG00000039824	myosin, light polypeptide 6B [Source:MGI Symbol;Acc:MGI:1917789]	8.21917	7.82424	7.9945	7.32509	6.95677
Promoter_Profile6	Region_1629	10	128695642	128696754	Rab5b	ENSMUSG00000000711	RAB5B, member RAS oncogene family [Source:MGI Symbol;Acc:MGI:105938]	9.55459	9.36133	9.32131	8.9028	8.78183
Promoter_Profile6	Region_1631	10	128805048	128805801	Dnajc14	ENSMUSG00000025354	DnaJ heat shock protein family (Hsp40) member C14 [Source:MGI Symbol;Acc:MGI:1921580]	8.08215	8.2717	8.28678	7.80119	7.6056
Promoter_Profile6	Region_1701	11	16950899	16951620	Eldr	ENSMUSG00000087060	Egfr long non-coding downstream RNA [Source:MGI Symbol;Acc:MGI:1919985]	8.72451	8.57126	8.54231	8.17067	7.79683
Promoter_Profile6	Region_1706	11	20112182	20113600	Actr2	ENSMUSG00000020152	ARP2 actin-related protein 2 [Source:MGI Symbol;Acc:MGI:1913963]	9.50184	9.22661	9.45615	9.00451	8.82637
Promoter_Profile6	Region_1708	11	20200743	20201675	Rab1a	ENSMUSG00000020149	RAB1A, member RAS oncogene family [Source:MGI Symbol;Acc:MGI:97842]	9.62205	9.49091	9.31887	8.59623	8.39171
Promoter_Profile6	Region_1726	11	21571587	21572323	Mdh1	ENSMUSG00000020321	malate dehydrogenase 1, NAD (soluble) [Source:MGI Symbol;Acc:MGI:97051]	8.33539	8.69779	8.40648	7.92086	7.83609
Promoter_Profile6	Region_1756	11	29692611	29693359	Rtn4	ENSMUSG00000020458	reticulon 4 [Source:MGI Symbol;Acc:MGI:1915835]	9.16239	9.29372	9.137	8.73333	8.81168
Promoter_Profile6	Region_1827	11	48816607	48817617	Trim41	ENSMUSG00000040365	tripartite motif-containing 41 [Source:MGI Symbol;Acc:MGI:2384814]	9.05799	8.89799	8.95735	8.08359	8.26797
Promoter_Profile6	Region_1844	11	50174471	50175087	Mrnip	ENSMUSG00000020381	MRN complex interacting protein [Source:MGI Symbol;Acc:MGI:1915317]	7.81378	7.97725	7.74848	7.18867	7.05986
Promoter_Profile6	Region_1845	11	50210021	50211077	Sqstm1	ENSMUSG00000015837	sequestosome 1 [Source:MGI Symbol;Acc:MGI:107931]	8.21917	8.38546	8.15078	7.72924	7.79683
Promoter_Profile6	Region_1855	11	53299604	53301128	Hspa4	ENSMUSG00000020361	heat shock protein 4 [Source:MGI Symbol;Acc:MGI:1342292]	8.82018	8.78849	8.80185	8.29771	8.24628
Promoter_Profile6	Region_1867	11	54437828	54438580	Fnip1	ENSMUSG00000035992	folliculin interacting protein 1 [Source:MGI Symbol;Acc:MGI:2444668]	7.73471	7.61856	7.61965	6.86972	6.97447
Promoter_Profile6	Region_1869	11	54522413	54523453	Rapgef6	ENSMUSG00000037533	Rap guanine nucleotide exchange factor (GEF) 6 [Source:MGI Symbol;Acc:MGI:2384761]	8.07146	8.20353	8.22038	7.58269	7.52381
Promoter_Profile6	Region_1877	11	55097573	55098374	Gm2a	ENSMUSG00000000594	GM2 ganglioside activator protein [Source:MGI Symbol;Acc:MGI:95762]	9.07414	8.78331	8.71548	7.87713	7.87431
Promoter_Profile6	Region_1882	11	55468742	55469946	G3bp1	ENSMUSG00000018583	GTPase activating protein (SH3 domain) binding protein 1 [Source:MGI Symbol;Acc:MGI:1351465]	9.92333	9.87382	9.70245	9.35461	9.36175
Promoter_Profile6	Region_1885	11	58103534	58104653	Cnot8	ENSMUSG00000020515	CCR4-NOT transcription complex, subunit 8 [Source:MGI Symbol;Acc:MGI:1916375]	8.39661	8.21895	8.09485	7.36784	7.10877
Promoter_Profile6	Region_1891	11	58322870	58323705	Zfp672	ENSMUSG00000049755	zinc finger protein 672 [Source:MGI Symbol;Acc:MGI:2442105]	8.21917	8.15622	8.02475	7.44971	7.72544
Promoter_Profile6	Region_1902	11	61174588	61175590	Usp22	ENSMUSG00000042506	ubiquitin specific peptidase 22 [Source:MGI Symbol;Acc:MGI:2144157]	9.66888	9.47172	9.45171	8.89916	8.84092
Promoter_Profile6	Region_1913	11	62549877	62551874	Gm12279	ENSMUSG00000087120	predicted gene 12279 [Source:MGI Symbol;Acc:MGI:3649630]	9.20212	9.1401	9.2308	8.48897	8.49344
Promoter_Profile6	Region_1914	11	62602630	62603532	2410006H16Rik	ENSMUSG00000086841	RIKEN cDNA 2410006H16 gene [Source:MGI Symbol;Acc:MGI:1916471]	8.64746	8.47172	8.56307	8.08359	7.77679
Promoter_Profile6	Region_1941	11	69094688	69095321	Per1	ENSMUSG00000020893	period circadian clock 1 [Source:MGI Symbol;Acc:MGI:1098283]	9.36194	9.10316	9.11467	8.66212	8.57692
Promoter_Profile6	Region_1944	11	69671193	69672693	Eif4a1	ENSMUSG00000059796	eukaryotic translation initiation factor 4A1 [Source:MGI Symbol;Acc:MGI:95303]	9.5216	9.37517	9.34548	8.89186	8.74104
Promoter_Profile6	Region_1946	11	69758147	69759514	Polr2a	ENSMUSG00000005198	polymerase (RNA) II (DNA directed) polypeptide A [Source:MGI Symbol;Acc:MGI:98086]	8.96	8.69779	8.8123	8.37833	8.23163
Promoter_Profile6	Region_1948	11	69900823	69901914	2810408A11Rik	ENSMUSG00000018570	RIKEN cDNA 2810408A11 gene [Source:MGI Symbol;Acc:MGI:1917669]	7.85175	8.05668	8.13976	7.51773	7.30342
Promoter_Profile6	Region_1949	11	69920907	69922015	Eif5a	ENSMUSG00000078812	eukaryotic translation initiation factor 5A [Source:MGI Symbol;Acc:MGI:106248]	8.82655	8.66437	8.78781	8.21232	7.93885
Promoter_Profile6	Region_1962	11	70654372	70654638	Pfn1	ENSMUSG00000018293	profilin 1 [Source:MGI Symbol;Acc:MGI:97549]	5.90689	5.87382	5.9945	4.2698	4.07635
Promoter_Profile6	Region_1989	11	74829902	74831059	Mnt	ENSMUSG00000000282	max binding protein [Source:MGI Symbol;Acc:MGI:109150]	9.84862	9.40583	9.40877	8.7776	8.78183
Promoter_Profile6	Region_1990	11	74831780	74833002	Mnt	ENSMUSG00000000282	max binding protein [Source:MGI Symbol;Acc:MGI:109150]	9.68475	9.28642	9.40188	8.83586	8.93433
Promoter_Profile6	Region_1993	11	75460940	75461809	Mir22hg	ENSMUSG00000085148	Mir22 host gene (non-protein coding) [Source:MGI Symbol;Acc:MGI:1914348]	9.59432	9.35436	9.5997	8.69607	8.77174
Promoter_Profile6	Region_2045	11	80476506	80477285	Cdk5r1	ENSMUSG00000048895	cyclin-dependent kinase 5, regulatory subunit 1 (p35) [Source:MGI Symbol;Acc:MGI:101764]	6.9542	6.94977	7.13422	6.17669	6.5942
Promoter_Profile6	Region_2080	11	85139669	85140425	Usp32	ENSMUSG00000000804	ubiquitin specific peptidase 32 [Source:MGI Symbol;Acc:MGI:2144475]	8.76819	8.63591	8.62361	7.83205	8.06813
Promoter_Profile6	Region_2088	11	86757256	86758478	Cltc	ENSMUSG00000047126	clathrin, heavy polypeptide (Hc) [Source:MGI Symbol;Acc:MGI:2388633]	9.16239	8.60688	8.91276	8.15245	8.07635
Promoter_Profile6	Region_2091	11	87108684	87109474	Prr11	ENSMUSG00000020493	proline rich 11 [Source:MGI Symbol;Acc:MGI:2444496]	9.2384	9.2074	9.06896	8.57814	8.6722
Promoter_Profile6	Region_2095	11	87591519	87592423	Mtmr4	ENSMUSG00000018401	myotubularin related protein 4 [Source:MGI Symbol;Acc:MGI:2180699]	9.66534	9.46203	9.42701	9.06422	9.12867
Promoter_Profile6	Region_2096	11	87755277	87755696	Mir142hg	ENSMUSG00000084796	Mir142 host gene (non-protein coding) [Source:MGI Symbol;Acc:MGI:1925841]	7.59246	7.55918	7.83296	7.03799	7.17151
Promoter_Profile6	Region_2111	11	90249122	90249694	Gm45716	ENSMUSG00000110344	predicted gene 45716 [Source:MGI Symbol;Acc:MGI:5804831]	8.86728	8.92646	8.60771	8.1767	8.1483
Promoter_Profile6	Region_2117	11	93994933	93997240	Spag9	ENSMUSG00000020859	sperm associated antigen 9 [Source:MGI Symbol;Acc:MGI:1918084]	10.1548	9.80392	9.85164	9.34929	9.44347
Promoter_Profile6	Region_2121	11	94210958	94211718	Tob1	ENSMUSG00000037573	transducer of ErbB-2.1 [Source:MGI Symbol;Acc:MGI:1349721]	8.82972	8.93583	8.63542	7.94928	8.07635
Promoter_Profile6	Region_2124	11	95309556	95310752	Kat7	ENSMUSG00000038909	K(lysine) acetyltransferase 7 [Source:MGI Symbol;Acc:MGI:2182799]	8.95128	8.94514	9.00364	8.44971	8.31041
Promoter_Profile6	Region_2127	11	95384376	95385005	Gm29477	ENSMUSG00000101258	predicted gene 29477 [Source:MGI Symbol;Acc:MGI:5580183]	8.16992	7.81411	8.06605	7.21232	7.42427
Promoter_Profile6	Region_2143	11	97187011	97187321	Kpnb1	ENSMUSG00000001440	karyopherin (importin) beta 1 [Source:MGI Symbol;Acc:MGI:107532]	7.7211	7.39229	7.76291	6.88451	6.97447
Promoter_Profile6	Region_2144	11	97187757	97188667	Kpnb1	ENSMUSG00000001440	karyopherin (importin) beta 1 [Source:MGI Symbol;Acc:MGI:107532]	9.16742	8.95899	9.12029	8.39393	8.30342
Promoter_Profile6	Region_2149	11	97744338	97745344	Pip4k2b	ENSMUSG00000018547	phosphatidylinositol-5-phosphate 4-kinase, type II, beta [Source:MGI Symbol;Acc:MGI:1934234]	8.25739	7.86404	8.19932	7.43973	7.28934
Promoter_Profile6	Region_2164	11	100319632	100320690	Eif1	ENSMUSG00000035530	eukaryotic translation initiation factor 1 [Source:MGI Symbol;Acc:MGI:105125]	9.50581	9.16421	9.12029	8.35727	8.35163
Promoter_Profile6	Region_2165	11	100397703	100398016	Jup	ENSMUSG00000001552	junction plakoglobin [Source:MGI Symbol;Acc:MGI:96650]	6.82018	6.96815	6.74121	5.85477	5.82637
Promoter_Profile6	Region_2175	11	100939254	100940187	Stat3	ENSMUSG00000004040	signal transducer and activator of transcription 3 [Source:MGI Symbol;Acc:MGI:103038]	9.57554	9.43586	9.5106	8.72513	8.7462
Promoter_Profile6	Region_2179	11	101442083	101442623	Rpl27	ENSMUSG00000063316	ribosomal protein L27 [Source:MGI Symbol;Acc:MGI:98036]	8.08215	8.04807	8.16714	7.39909	7.44981
Promoter_Profile6	Region_2192	11	103115403	103116521	Hexim1	ENSMUSG00000048878	hexamethylene bis-acetamide inducible 1 [Source:MGI Symbol;Acc:MGI:2385923]	8.63662	8.5951	8.80883	8.15855	7.82637
Promoter_Profile6	Region_2197	11	103267102	103267991	Map3k14	ENSMUSG00000020941	mitogen-activated protein kinase kinase kinase 14 [Source:MGI Symbol;Acc:MGI:1858204]	9.00282	8.85419	8.63542	8.14017	8.10074
Promoter_Profile6	Region_2208	11	106083919	106085229	Map3k3	ENSMUSG00000020700	mitogen-activated protein kinase kinase kinase 3 [Source:MGI Symbol;Acc:MGI:1346874]	10.0279	9.99304	9.89976	9.2894	9.38841
Promoter_Profile6	Region_2211	11	106272616	106273368	Smarcd2	ENSMUSG00000078619	SWI/SNF related, matrix associated, actin dependent regulator of chromatin, subfamily d, member 2 [Source:MGI Symbol;Acc:MGI:1933621]	8.87652	8.80392	8.80185	8.07716	7.9298
Promoter_Profile6	Region_2223	11	106778881	106780099	Polg2	ENSMUSG00000020718	polymerase (DNA directed), gamma 2, accessory subunit [Source:MGI Symbol;Acc:MGI:1354947]	8.51964	8.61856	8.52548	7.89916	7.84574
Promoter_Profile6	Region_2224	11	106788206	106789640	Ddx5	ENSMUSG00000020719	DEAD (Asp-Glu-Ala-Asp) box polypeptide 5 [Source:MGI Symbol;Acc:MGI:105037]	9.97871	9.58621	9.61568	8.88819	8.79184
Promoter_Profile6	Region_2246	11	109472975	109474105	Slc16a6	ENSMUSG00000041920	solute carrier family 16 (monocarboxylic acid transporters), member 6 [Source:MGI Symbol;Acc:MGI:2144585]	9.16742	8.91703	9.14528	8.30323	8.09265
Promoter_Profile6	Region_2249	11	109611146	109612129	Wipi1	ENSMUSG00000041895	WD repeat domain, phosphoinositide interacting 1 [Source:MGI Symbol;Acc:MGI:1261864]	10.0526	10.0416	9.77897	9.18269	8.94335
Promoter_Profile6	Region_2288	11	115535570	115536548	Sumo2	ENSMUSG00000020738	small ubiquitin-like modifier 2 [Source:MGI Symbol;Acc:MGI:2158813]	7.96	7.73046	7.83296	7.2698	7.02631
Promoter_Profile6	Region_2305	11	116433665	116434254	Ubald2	ENSMUSG00000050628	UBA-like domain containing 2 [Source:MGI Symbol;Acc:MGI:1914635]	8.74819	8.76765	8.81576	8.11529	8.36511
Promoter_Profile6	Region_2309	11	116842859	116843928	Jmjd6	ENSMUSG00000056962	jumonji domain containing 6 [Source:MGI Symbol;Acc:MGI:1858910]	8.7039	8.601	8.77364	8.29217	8.34484
Promoter_Profile6	Region_2310	11	116852448	116854029	Mettl23	ENSMUSG00000090266	methyltransferase like 23 [Source:MGI Symbol;Acc:MGI:1921569]	9.25503	9.08222	9.2282	8.56442	8.50566
Promoter_Profile6	Region_2314	11	117780599	117781333	Tmc6	ENSMUSG00000025572	transmembrane channel-like gene family 6 [Source:MGI Symbol;Acc:MGI:1098686]	8.51964	8.55311	8.41107	7.71275	7.70438
Promoter_Profile6	Region_2332	11	118248334	118249173	Cyth1	ENSMUSG00000017132	cytohesin 1 [Source:MGI Symbol;Acc:MGI:1334257]	8.46761	8.19575	8.29177	7.61853	7.76667
Promoter_Profile6	Region_2341	11	119942496	119943323	Gm11767	ENSMUSG00000085207	predicted gene 11767 [Source:MGI Symbol;Acc:MGI:3650674]	7.70044	7.60688	7.66645	6.74554	6.90232
Promoter_Profile6	Region_2348	11	120349978	120350593	0610009L18Rik	ENSMUSG00000043644	RIKEN cDNA 0610009L18 gene [Source:MGI Symbol;Acc:MGI:1914088]	8.11894	7.71965	7.79134	6.94223	6.93885
Promoter_Profile6	Region_2358	11	121236628	121237714	Narf	ENSMUSG00000000056	nuclear prelamin A recognition factor [Source:MGI Symbol;Acc:MGI:1914858]	9.13443	9.02631	9.15898	8.38355	8.3851
Promoter_Profile6	Region_2361	11	121672886	121673600	B3gntl1	ENSMUSG00000046605	UDP-GlcNAc:betaGal beta-1,3-N- acetylglucosaminyltransferase-like 1 [Source:MGI Symbol;Acc:MGI:2441705]	8.97154	8.66437	8.73391	8.19462	8.20937
Promoter_Profile6	Region_2380	12	4917093	4918517	Atad2b	ENSMUSG00000052812	ATPase family, AAA domain containing 2B [Source:MGI Symbol;Acc:MGI:2444798]	8.77808	8.65305	8.35026	7.85477	7.78684
Promoter_Profile6	Region_2413	12	16999842	17000906	Pqlc3	ENSMUSG00000045679	PQ loop repeat containing [Source:MGI Symbol;Acc:MGI:2444067]	8.39232	8.52855	8.30661	7.72102	7.33116
Promoter_Profile6	Region_2418	12	17544426	17545476	Odc1	ENSMUSG00000011179	ornithine decarboxylase, structural 1 [Source:MGI Symbol;Acc:MGI:97402]	8.61838	8.601	8.36925	7.87713	8.03477
Promoter_Profile6	Region_2420	12	17690247	17691102	Hpcal1	ENSMUSG00000071379	hippocalcin-like 1 [Source:MGI Symbol;Acc:MGI:1855689]	8.63662	8.23422	8.24114	7.60965	7.4371
Promoter_Profile6	Region_2427	12	21416971	21417971	Ywhaq	ENSMUSG00000076432	tyrosine 3-monooxygenase/tryptophan 5- monooxygenase activation protein theta [Source:MGI Symbol;Acc:MGI:891963]	8.7879	8.96815	8.73391	8.30872	8.17916
Promoter_Profile6	Region_2430	12	24650845	24652376	Klf11	ENSMUSG00000020653	Kruppel-like factor 11 [Source:MGI Symbol;Acc:MGI:2653368]	9.55651	9.62147	9.53182	8.92086	8.96565
Promoter_Profile6	Region_2456	12	31949168	31950915	Hbp1	ENSMUSG00000002996	high mobility group box transcription factor 1 [Source:MGI Symbol;Acc:MGI:894659]	9.98442	10.0042	9.71919	9.29494	9.31736
Promoter_Profile6	Region_2459	12	32208203	32209182	Pik3cg	ENSMUSG00000020573	phosphatidylinositol-4,5-bisphosphate 3- kinase catalytic subunit gamma [Source:MGI Symbol;Acc:MGI:1353576]	7.36632	7.27908	7.53812	6.60965	6.52381
Promoter_Profile6	Region_2475	12	32819807	32821224	Nampt	ENSMUSG00000020572	nicotinamide phosphoribosyltransferase [Source:MGI Symbol;Acc:MGI:1929865]	9.51767	9.62147	9.44053	8.91726	8.75135
Promoter_Profile6	Region_2476	12	32953618	32954695	4933406C10Rik	ENSMUSG00000097494	RIKEN cDNA 4933406C10 gene [Source:MGI Symbol;Acc:MGI:1921326]	9.04439	9.21895	8.89322	8.21817	8.17151
Promoter_Profile6	Region_2489	12	35046736	35048096	Snx13	ENSMUSG00000020590	sorting nexin 13 [Source:MGI Symbol;Acc:MGI:2661416]	8.26679	8.45227	8.05437	7.67068	7.5827
Promoter_Profile6	Region_2528	12	44209401	44210594	Dnajb9	ENSMUSG00000014905	DnaJ heat shock protein family (Hsp40) member B9 [Source:MGI Symbol;Acc:MGI:1351618]	9.28771	9.449	9.092	8.82822	8.63373
Promoter_Profile6	Region_2537	12	51690975	51692456	Strn3	ENSMUSG00000020954	striatin, calmodulin binding protein 3 [Source:MGI Symbol;Acc:MGI:2151064]	8.81698	8.96357	8.7521	8.3305	8.28225
Promoter_Profile6	Region_2584	12	70111304	70112170	Nin	ENSMUSG00000021068	ninein [Source:MGI Symbol;Acc:MGI:105108]	7.24793	7.24933	7.45171	6.6792	6.14048
Promoter_Profile6	Region_2590	12	71015292	71016092	3110056K07Rik	ENSMUSG00000085622	RIKEN cDNA 3110056K07 gene [Source:MGI Symbol;Acc:MGI:1920454]	9.66178	9.50985	9.49124	9.05444	9.10476
Promoter_Profile6	Region_2647	12	78860952	78862305	Atp6v1d	ENSMUSG00000021114	ATPase, H+ transporting, lysosomal V1 subunit D [Source:MGI Symbol;Acc:MGI:1921084]	9.01681	9.184	8.90952	8.63613	8.53578
Promoter_Profile6	Region_2677	12	80945174	80946498	AC127337.2	ENSMUSG00000112880	No description	9.19476	9.09482	8.96361	8.20644	8.28934
Promoter_Profile6	Region_2679	12	81719233	81720186	AC125351.1	ENSMUSG00000113184	No description	8.39232	8.04807	8.31153	7.6792	7.3851
Promoter_Profile6	Region_2686	12	83631969	83632953	Rbm25	ENSMUSG00000010608	RNA binding motif protein 25 [Source:MGI Symbol;Acc:MGI:1914289]	8.65464	8.57126	8.40648	7.62736	7.46241
Promoter_Profile6	Region_2690	12	83921646	83922285	Numb	ENSMUSG00000021224	numb homolog (Drosophila) [Source:MGI Symbol;Acc:MGI:107423]	8.49586	8.62437	8.65489	8.03799	8.15608
Promoter_Profile6	Region_2698	12	84450726	84451740	Aldh6a1	ENSMUSG00000021238	aldehyde dehydrogenase family 6, subfamily A1 [Source:MGI Symbol;Acc:MGI:1915077]	9.32193	9.06097	9.00364	8.55982	8.63373
Promoter_Profile6	Region_2700	12	84772815	84773521	Npc2	ENSMUSG00000021242	Niemann-Pick type C2 [Source:MGI Symbol;Acc:MGI:1915213]	9.19229	9.04807	8.88993	8.36256	8.21683
Promoter_Profile6	Region_2733	12	87388151	87388701	Sptlc2	ENSMUSG00000021036	serine palmitoyltransferase, long chain base subunit 2 [Source:MGI Symbol;Acc:MGI:108074]	9.17493	9.11969	8.9945	8.55058	8.55356
Promoter_Profile6	Region_2742	12	91589719	91591000	Gtf2a1	ENSMUSG00000020962	general transcription factor II A, 1 [Source:MGI Symbol;Acc:MGI:1933277]	9.3837	9.44572	9.0834	8.7855	8.71495
Promoter_Profile6	Region_2750	12	91848809	91849451	Sel1l	ENSMUSG00000020964	sel-1 suppressor of lin-12-like (C. elegans) [Source:MGI Symbol;Acc:MGI:1329016]	9.02514	9.24557	8.95735	8.54127	8.51174
Promoter_Profile6	Region_2778	12	100187220	100187843	AC166349.1	ENSMUSG00000113335	No description	8.66534	8.36481	8.49556	8.01127	7.80674
Promoter_Profile6	Region_2787	12	100724754	100725559	Rps6ka5	ENSMUSG00000021180	ribosomal protein S6 kinase, polypeptide 5 [Source:MGI Symbol;Acc:MGI:1920336]	9.62936	9.49091	9.35265	8.80119	8.72021
Promoter_Profile6	Region_2792	12	101028757	101029720	Ccdc88c	ENSMUSG00000021182	coiled-coil domain containing 88C [Source:MGI Symbol;Acc:MGI:1915589]	8.35315	8.37861	8.25141	7.52719	7.4749
Promoter_Profile6	Region_2827	12	105032164	105032953	AC140477.3	ENSMUSG00000113722	No description	9.45533	9.58323	9.40188	8.97716	8.89769
Promoter_Profile6	Region_2836	12	108178857	108179920	Setd3	ENSMUSG00000056770	SET domain containing 3 [Source:MGI Symbol;Acc:MGI:1289184]	9.78464	9.77289	9.46721	9.0079	8.93885
Promoter_Profile6	Region_2838	12	108333141	108334353	Cyp46a1	ENSMUSG00000021259	cytochrome P450, family 46, subfamily a, polypeptide 1 [Source:MGI Symbol;Acc:MGI:1341877]	7.70736	7.18793	7.33103	6.10269	6.10877
Promoter_Profile6	Region_2842	12	108792236	108793316	AC152061.1	ENSMUSG00000114045	No description	9.19476	9.04374	8.96673	8.04459	8.05155
Promoter_Profile6	Region_2848	12	110446302	110447586	Ppp2r5c	ENSMUSG00000017843	protein phosphatase 2, regulatory subunit B', gamma [Source:MGI Symbol;Acc:MGI:1349475]	9.17991	9.03069	8.96984	8.224	8.40482
Promoter_Profile6	Region_2868	12	111537518	111539094	Eif5	ENSMUSG00000021282	eukaryotic translation initiation factor 5 [Source:MGI Symbol;Acc:MGI:95309]	9.5411	9.47172	9.46059	8.75764	8.91613
Promoter_Profile6	Region_2871	12	111712719	111713713	Bag5	ENSMUSG00000049792	BCL2-associated athanogene 5 [Source:MGI Symbol;Acc:MGI:1917619]	7.36632	7.40583	6.96984	6.45963	6.34484
Promoter_Profile6	Region_2883	12	113000357	113001308	Brf1	ENSMUSG00000011158	BRF1, RNA polymerase III transcription initiation factor 90 kDa subunit [Source:MGI Symbol;Acc:MGI:1919558]	9.16491	8.82424	8.88664	8.44971	8.17916
Promoter_Profile6	Region_2884	12	113155725	113156489	4930427A07Rik	ENSMUSG00000037466	RIKEN cDNA 4930427A07 gene [Source:MGI Symbol;Acc:MGI:2144738]	9.21917	9.22661	9.22299	8.70443	8.62815
Promoter_Profile6	Region_2888	12	115518883	115519785	Ighv8-10	ENSMUSG00000106325	immunoglobulin heavy variable V8-10 [Source:MGI Symbol;Acc:MGI:5009921]	6.08746	5.61856	6.17795	5.02469	4.61692
Promoter_Profile6	Region_2892	12	116280576	116281661	Esyt2	ENSMUSG00000021171	extended synaptotagmin-like protein 2 [Source:MGI Symbol;Acc:MGI:1261845]	9.37504	9.44572	9.28928	8.91005	8.77679
Promoter_Profile6	Region_2943	13	5860755	5861850	Klf6	ENSMUSG00000000078	Kruppel-like factor 6 [Source:MGI Symbol;Acc:MGI:1346318]	9.66356	9.62147	9.23856	8.65782	8.50566
Promoter_Profile6	Region_2959	13	9093495	9094682	Larp4b	ENSMUSG00000033499	La ribonucleoprotein domain family, member 4B [Source:MGI Symbol;Acc:MGI:106330]	9.43879	9.53164	9.24628	8.86226	8.68838
Promoter_Profile6	Region_2985	13	14062977	14064075	Ggps1	ENSMUSG00000021302	geranylgeranyl diphosphate synthase 1 [Source:MGI Symbol;Acc:MGI:1341724]	9.55459	9.53473	9.35265	9.08998	9.09265
Promoter_Profile6	Region_2998	13	17694548	17695854	Sugct	ENSMUSG00000055137	succinyl-CoA glutarate-CoA transferase [Source:MGI Symbol;Acc:MGI:1923221]	9.21674	9.25682	9.15898	8.89916	8.63929
Promoter_Profile6	Region_3005	13	20090150	20091721	Elmo1	ENSMUSG00000041112	engulfment and cell motility 1 [Source:MGI Symbol;Acc:MGI:2153044]	7.56224	7.52235	7.78428	7.07716	6.72544
Promoter_Profile6	Region_3017	13	21753412	21754591	Hist1h2ak	ENSMUSG00000063021	histone cluster 1, H2ak [Source:MGI Symbol;Acc:MGI:2448297]	8.40514	8.00422	8.20989	7.25849	7.18677
Promoter_Profile6	Region_3022	13	22034862	22036337	Gm44390	ENSMUSG00000104608	predicted gene, 44390 [Source:MGI Symbol;Acc:MGI:5690782]	8.41785	7.97725	8.2256	7.50821	7.6056
Promoter_Profile6	Region_3023	13	22040869	22041474	Hist1h4i	ENSMUSG00000060639	histone cluster 1, H4i [Source:MGI Symbol;Acc:MGI:2448432]	7.44294	7.24933	7.27173	6.35727	6.26077
Promoter_Profile6	Region_3024	13	22042570	22043593	Hist1h2ag	ENSMUSG00000069301	histone cluster 1, H2ag [Source:MGI Symbol;Acc:MGI:2448293]	8.41785	8.02192	8.25652	7.53659	7.54766
Promoter_Profile6	Region_3025	13	23530918	23531832	Gm11335	ENSMUSG00000085016	predicted gene 11335 [Source:MGI Symbol;Acc:MGI:3705194]	8.40088	8.23422	8.29177	7.60965	7.39828
Promoter_Profile6	Region_3027	13	23544262	23544897	Hist1h3f	ENSMUSG00000100210	histone cluster 1, H3f [Source:MGI Symbol;Acc:MGI:2448329]	7.82655	7.75183	7.76291	6.97024	6.99196
Promoter_Profile6	Region_3028	13	23561810	23562665	Hist1h3e	ENSMUSG00000069273	histone cluster 1, H3e [Source:MGI Symbol;Acc:MGI:2448326]	8.25739	8.20353	7.92564	7.30323	7.46241
Promoter_Profile6	Region_3029	13	23573760	23574800	Hist1h2bf	ENSMUSG00000069268	histone cluster 1, H2bf [Source:MGI Symbol;Acc:MGI:2448383]	8.73809	8.33679	8.63934	7.51773	7.4371
Promoter_Profile6	Region_3031	13	23620932	23622856	Hist1h2be	ENSMUSG00000047246	histone cluster 1, H2be [Source:MGI Symbol;Acc:MGI:2448380]	9.33762	9.08222	9.0573	8.48412	8.1483
Promoter_Profile6	Region_3032	13	23683537	23684892	Hist1h2ac	ENSMUSG00000069270	histone cluster 1, H2ac [Source:MGI Symbol;Acc:MGI:2448287]	9.14466	8.81918	8.88664	8.16462	8.05986
Promoter_Profile6	Region_3034	13	23738527	23740189	Hist1h1c	ENSMUSG00000036181	histone cluster 1, H1c [Source:MGI Symbol;Acc:MGI:1931526]	9.08481	8.9908	9.06896	8.28661	7.8837
Promoter_Profile6	Region_3051	13	24800312	24801835	BC005537	ENSMUSG00000019132	cDNA sequence BC005537 [Source:MGI Symbol;Acc:MGI:2441726]	9.24555	9.19964	9.12308	8.39393	8.04318
Promoter_Profile6	Region_3086	13	34002069	34003058	Serpinb6a	ENSMUSG00000060147	serine (or cysteine) peptidase inhibitor, clade B, member 6a [Source:MGI Symbol;Acc:MGI:103123]	8.38802	8.55918	8.39726	7.92802	7.9207
Promoter_Profile6	Region_3116	13	40722612	40723390	Tfap2a	ENSMUSG00000021359	transcription factor AP-2, alpha [Source:MGI Symbol;Acc:MGI:104671]	7.37504	7.47172	7.44277	6.39909	6.42427
Promoter_Profile6	Region_3132	13	41486744	41487522	Nedd9	ENSMUSG00000021365	neural precursor cell expressed, developmentally down-regulated gene 9 [Source:MGI Symbol;Acc:MGI:97302]	7.11894	7.09063	7.28178	6.35727	6.31736
Promoter_Profile6	Region_3136	13	41605253	41606302	Tmem170b	ENSMUSG00000087370	transmembrane protein 170B [Source:MGI Symbol;Acc:MGI:3647046]	7.84549	7.96815	8.14528	7.54593	7.48728
Promoter_Profile6	Region_3159	13	43303878	43304554	Gfod1	ENSMUSG00000051335	glucose-fructose oxidoreductase domain containing 1 [Source:MGI Symbol;Acc:MGI:2145304]	8.06609	8.11558	7.71919	6.55521	6.84574
Promoter_Profile6	Region_3161	13	43559810	43560751	Mcur1	ENSMUSG00000021371	mitochondrial calcium uniporter regulator 1 [Source:MGI Symbol;Acc:MGI:1923387]	8.67243	8.63015	8.15625	7.60072	7.24628
Promoter_Profile6	Region_3190	13	45389444	45390149	Mylip	ENSMUSG00000038175	myosin regulatory light chain interacting protein [Source:MGI Symbol;Acc:MGI:2388271]	7.94837	7.96815	8.00667	7.15245	7.23163
Promoter_Profile6	Region_3201	13	48545557	48546842	Gm37238	ENSMUSG00000103373	predicted gene, 37238 [Source:MGI Symbol;Acc:MGI:5610466]	9.39874	9.48773	9.30415	8.89551	8.90232
Promoter_Profile6	Region_3247	13	52980359	52981795	Nfil3	ENSMUSG00000056749	nuclear factor, interleukin 3, regulated [Source:MGI Symbol;Acc:MGI:109495]	8.83605	8.75712	8.84657	8.17067	8.35163
Promoter_Profile6	Region_3258	13	54693646	54694633	Rnf44	ENSMUSG00000034928	ring finger protein 44 [Source:MGI Symbol;Acc:MGI:2145310]	9.73301	9.51611	9.24371	8.74958	8.57692
Promoter_Profile6	Region_3264	13	55444628	55445444	Grk6	ENSMUSG00000074886	G protein-coupled receptor kinase 6 [Source:MGI Symbol;Acc:MGI:1347078]	8.89482	8.70328	8.58759	8.09635	8.04318
Promoter_Profile6	Region_3278	13	58401477	58403005	Hnrnpk	ENSMUSG00000021546	heterogeneous nuclear ribonucleoprotein K [Source:MGI Symbol;Acc:MGI:99894]	9.61838	9.41591	9.37864	8.94223	9.13262
Promoter_Profile6	Region_3284	13	59769509	59770399	Isca1	ENSMUSG00000044792	iron-sulfur cluster assembly 1 [Source:MGI Symbol;Acc:MGI:1916296]	8.99152	8.90277	8.94475	8.49381	8.64483
Promoter_Profile6	Region_3300	13	64152907	64154145	Zfp367	ENSMUSG00000044934	zinc finger protein 367 [Source:MGI Symbol;Acc:MGI:2442266]	9.683	9.65021	9.31398	8.84723	8.87431
Promoter_Profile6	Region_3321	13	74008992	74009699	Gm15912	ENSMUSG00000085881	predicted gene 15912 [Source:MGI Symbol;Acc:MGI:3801895]	6.52356	6.91229	6.4869	5.17669	4.93885
Promoter_Profile6	Region_3341	13	80883250	80883566	Arrdc3	ENSMUSG00000074794	arrestin domain containing 3 [Source:MGI Symbol;Acc:MGI:2145242]	7.79442	7.61856	7.65102	6.94223	6.44981
Promoter_Profile6	Region_3342	13	80884772	80886461	Arrdc3	ENSMUSG00000074794	arrestin domain containing 3 [Source:MGI Symbol;Acc:MGI:2145242]	10.2715	10.2342	10.1005	9.72924	9.49036
Promoter_Profile6	Region_3379	13	92354112	92355330	Msh3	ENSMUSG00000014850	mutS homolog 3 [Source:MGI Symbol;Acc:MGI:109519]	9.69349	9.79879	9.4869	9.24708	9.10476
Promoter_Profile6	Region_3410	13	95891778	95892516	Iqgap2	ENSMUSG00000021676	IQ motif containing GTPase activating protein 2 [Source:MGI Symbol;Acc:MGI:2449975]	8.04985	7.88353	7.85332	7.11529	7.04318
Promoter_Profile6	Region_3445	13	100650703	100651648	Rad17	ENSMUSG00000021635	RAD17 checkpoint clamp loader component [Source:MGI Symbol;Acc:MGI:1333807]	8.2854	8.22661	8.16714	7.52719	7.73586
Promoter_Profile6	Region_3449	13	101767439	101768796	Pik3r1	ENSMUSG00000041417	phosphoinositide-3-kinase regulatory subunit 1 [Source:MGI Symbol;Acc:MGI:97583]	8.72792	8.86894	8.37864	7.7855	7.66131
Promoter_Profile6	Region_3478	13	107889862	107891043	Zswim6	ENSMUSG00000032846	zinc finger SWIM-type containing 6 [Source:MGI Symbol;Acc:MGI:1914513]	10.0334	10.0175	9.55065	8.98405	8.93433
Promoter_Profile6	Region_3501	13	111489670	111490691	Gpbp1	ENSMUSG00000032745	GC-rich promoter binding protein 1 [Source:MGI Symbol;Acc:MGI:1920524]	9.8719	9.82171	9.57129	9.11843	9.02206
Promoter_Profile6	Region_3518	13	112926995	112928088	Skiv2l2	ENSMUSG00000016018	superkiller viralicidic activity 2-like 2 (S. cerevisiae) [Source:MGI Symbol;Acc:MGI:1919448]	8.88874	8.89799	8.5997	8.26416	8.34484
Promoter_Profile6	Region_3562	14	11161837	11162229	Fhit	ENSMUSG00000060579	fragile histidine triad gene [Source:MGI Symbol;Acc:MGI:1277947]	5.45943	6.05668	4.57129	2.85477	3.42427
Promoter_Profile6	Region_3580	14	19976668	19977331	Gng2	ENSMUSG00000043004	guanine nucleotide binding protein (G protein), gamma 2 [Source:MGI Symbol;Acc:MGI:102705]	7.13955	6.49726	6.83978	5.76166	5.78684
Promoter_Profile6	Region_3589	14	20928877	20929835	Vcl	ENSMUSG00000021823	vinculin [Source:MGI Symbol;Acc:MGI:98927]	8.21917	8.17216	8.35979	7.63613	7.4749
Promoter_Profile6	Region_3648	14	34310170	34311463	Fam35a	ENSMUSG00000041471	family with sequence similarity 35, member A [Source:MGI Symbol;Acc:MGI:1922948]	9.32643	9.49091	9.10621	8.8167	8.56529
Promoter_Profile6	Region_3658	14	40966645	40967603	Tspan14	ENSMUSG00000037824	tetraspanin 14 [Source:MGI Symbol;Acc:MGI:1196325]	9.33762	9.29372	9.19134	8.53659	8.39171
Promoter_Profile6	Region_3661	14	44104191	44104508	Ear2	ENSMUSG00000072596	eosinophil-associated, ribonuclease A family, member 2 [Source:MGI Symbol;Acc:MGI:108020]	6.91886	6.73046	6.46941	5.76166	5.00924
Promoter_Profile6	Region_3663	14	45219207	45220105	Txndc16	ENSMUSG00000021830	thioredoxin domain containing 16 [Source:MGI Symbol;Acc:MGI:1917811]	9.40514	9.40583	9.0977	8.65351	8.46241
Promoter_Profile6	Region_3683	14	50930074	50931497	Tmem55b	ENSMUSG00000035953	transmembrane protein 55b [Source:MGI Symbol;Acc:MGI:2448501]	9.13699	9.26428	9.04555	8.65782	8.85054
Promoter_Profile6	Region_3691	14	52103787	52104712	Hnrnpc	ENSMUSG00000060373	heterogeneous nuclear ribonucleoprotein C [Source:MGI Symbol;Acc:MGI:107795]	9.70908	9.58918	9.47599	9.03468	8.86485
Promoter_Profile6	Region_3692	14	52278901	52279657	Rab2b	ENSMUSG00000022159	RAB2B, member RAS oncogene family [Source:MGI Symbol;Acc:MGI:1923588]	8.88264	8.93115	8.71177	8.07716	8.04318
Promoter_Profile6	Region_3707	14	55559868	55560987	A730061H03Rik	ENSMUSG00000053588	RIKEN cDNA A730061H03 gene [Source:MGI Symbol;Acc:MGI:2445099]	9.30378	9.15221	9.25141	8.75764	8.75647
Promoter_Profile6	Region_3741	14	62760755	62761886	Ints6	ENSMUSG00000035161	integrator complex subunit 6 [Source:MGI Symbol;Acc:MGI:1202397]	9.48382	9.41256	9.36216	8.75362	8.75647
Promoter_Profile6	Region_3742	14	62837027	62837903	Gm26536	ENSMUSG00000097501	predicted gene, 26536 [Source:MGI Symbol;Acc:MGI:5477030]	9.53333	9.449	9.186	8.69187	8.36511
Promoter_Profile6	Region_3773	14	65833703	65834216	Esco2	ENSMUSG00000022034	establishment of sister chromatid cohesion N- acetyltransferase 2 [Source:MGI Symbol;Acc:MGI:1919238]	8.27146	8.17216	8.31643	7.87713	7.63929
Promoter_Profile6	Region_3779	14	67008245	67009208	Bnip3l	ENSMUSG00000022051	BCL2/adenovirus E1B interacting protein 3- like [Source:MGI Symbol;Acc:MGI:1332659]	8.41363	8.54701	8.43379	7.91366	7.99196
Promoter_Profile6	Region_3780	14	67715355	67716529	Cdca2	ENSMUSG00000048922	cell division cycle associated 2 [Source:MGI Symbol;Acc:MGI:1919787]	9.89936	9.94514	9.78251	9.4322	9.3851
Promoter_Profile6	Region_3825	14	75844692	75845933	Gm4285	ENSMUSG00000085829	predicted gene 4285 [Source:MGI Symbol;Acc:MGI:3782463]	9.80897	9.63878	9.517	8.98405	8.96565
Promoter_Profile6	Region_3859	14	79301005	79301922	Rgcc	ENSMUSG00000022018	regulator of cell cycle [Source:MGI Symbol;Acc:MGI:1913464]	8.81378	8.53473	8.79134	7.87713	8.06813
Promoter_Profile6	Region_3861	14	79480753	79482094	Wbp4	ENSMUSG00000022023	WW domain binding protein 4 [Source:MGI Symbol;Acc:MGI:109568]	8.76819	8.77289	8.7521	8.29217	8.26797
Promoter_Profile6	Region_3884	14	102981599	102983416	Kctd12	ENSMUSG00000098557	potassium channel tetramerisation domain containing 12 [Source:MGI Symbol;Acc:MGI:2145823]	9.67243	9.66155	9.43829	8.91005	8.6722
Promoter_Profile6	Region_3891	14	103069661	103071208	Cln5	ENSMUSG00000022125	ceroid-lipofuscinosis, neuronal 5 [Source:MGI Symbol;Acc:MGI:2442253]	8.91588	9.03069	8.98222	8.65782	8.32428
Promoter_Profile6	Region_3924	14	118937386	118938297	Dnajc3	ENSMUSG00000022136	DnaJ heat shock protein family (Hsp40) member C3 [Source:MGI Symbol;Acc:MGI:107373]	8.93074	9.1238	8.89649	8.57814	8.35839
Promoter_Profile6	Region_3937	14	120477410	120478595	Rap2a	ENSMUSG00000051615	RAS related protein 2a [Source:MGI Symbol;Acc:MGI:97855]	10.236	10.2606	9.97759	9.62515	9.65858
Promoter_Profile6	Region_3943	14	121378349	121379978	Stk24	ENSMUSG00000063410	serine/threonine kinase 24 [Source:MGI Symbol;Acc:MGI:2385007]	8.78464	9.05238	9.02175	8.45468	8.28934
Promoter_Profile6	Region_4022	15	12204696	12205575	Mtmr12	ENSMUSG00000039458	myotubularin related protein 12 [Source:MGI Symbol;Acc:MGI:2443034]	8.91289	8.99528	8.82953	8.41955	8.37181
Promoter_Profile6	Region_4041	15	25842754	25843647	Retreg1	ENSMUSG00000022270	reticulophagy regulator 1 [Source:MGI Symbol;Acc:MGI:1913520]	7.9542	8.09063	7.79836	7.32509	7.52381
Promoter_Profile6	Region_4076	15	36608676	36609855	Pabpc1	ENSMUSG00000022283	poly(A) binding protein, cytoplasmic 1 [Source:MGI Symbol;Acc:MGI:1349722]	9.15735	9.08222	8.90302	8.43471	8.54173
Promoter_Profile6	Region_4082	15	36792280	36794261	Ywhaz	ENSMUSG00000022285	tyrosine 3-monooxygenase/tryptophan 5- monooxygenase activation protein, zeta polypeptide [Source:MGI Symbol;Acc:MGI:109484]	10.2276	10.1401	10.0218	9.35195	9.31736
Promoter_Profile6	Region_4095	15	38300613	38301214	Klf10	ENSMUSG00000037465	Kruppel-like factor 10 [Source:MGI Symbol;Acc:MGI:1101353]	8.98014	9.06525	8.74485	8.31965	8.26078
Promoter_Profile6	Region_4100	15	38517998	38519875	Azin1	ENSMUSG00000037458	antizyme inhibitor 1 [Source:MGI Symbol;Acc:MGI:1859169]	9.94105	9.72506	9.58353	9.12155	9.10877
Promoter_Profile6	Region_4154	15	58075989	58077076	Gm29394	ENSMUSG00000022362	predicted gene 29394 [Source:MGI Symbol;Acc:MGI:5580100]	9.46557	9.39568	9.25396	8.73741	8.81168
Promoter_Profile6	Region_4219	15	66968661	66970110	Ndrg1	ENSMUSG00000005125	N-myc downstream regulated gene 1 [Source:MGI Symbol;Acc:MGI:1341799]	8.65105	8.30822	8.41564	7.56442	7.37181
Promoter_Profile6	Region_4259	15	75616250	75616895	Zfp41	ENSMUSG00000047003	zinc finger protein 41 [Source:MGI Symbol;Acc:MGI:99186]	8.16491	8.18007	7.75571	7.11529	7.21683
Promoter_Profile6	Region_4267	15	76350341	76351808	Sharpin	ENSMUSG00000022552	SHANK-associated RH domain interacting protein [Source:MGI Symbol;Acc:MGI:1913331]	8.92184	8.90277	8.84318	8.47438	8.25354
Promoter_Profile6	Region_4272	15	77841768	77842678	Myh9	ENSMUSG00000022443	myosin, heavy polypeptide 9, non-muscle [Source:MGI Symbol;Acc:MGI:107717]	9.04439	8.81411	8.97604	8.17067	8.10074
Promoter_Profile6	Region_4277	15	78119797	78120070	Cacng2	ENSMUSG00000019146	calcium channel, voltage-dependent, gamma subunit 2 [Source:MGI Symbol;Acc:MGI:1316660]	5.78136	5.70876	5.66645	3.43973	4.52381
Promoter_Profile6	Region_4292	15	79546070	79547139	Ddx17	ENSMUSG00000055065	DEAD (Asp-Glu-Ala-Asp) box polypeptide 17 [Source:MGI Symbol;Acc:MGI:1914290]	8.36194	7.96815	8.4202	7.44971	7.51174
Promoter_Profile6	Region_4298	15	80254852	80256152	Atf4	ENSMUSG00000042406	activating transcription factor 4 [Source:MGI Symbol;Acc:MGI:88096]	9.05257	8.78331	9.05144	8.32509	8.1483
Promoter_Profile6	Region_4324	15	83464245	83465260	Pacsin2	ENSMUSG00000016664	protein kinase C and casein kinase substrate in neurons 2 [Source:MGI Symbol;Acc:MGI:1345153]	8.56986	8.27908	8.52125	8.02469	7.75647
Promoter_Profile6	Region_4343	15	88750977	88752184	Zbed4	ENSMUSG00000034333	zinc finger, BED type containing 4 [Source:MGI Symbol;Acc:MGI:2682302]	8.47573	8.77289	8.59567	8.18867	8.22425
Promoter_Profile6	Region_4357	15	93274886	93275986	Gxylt1	ENSMUSG00000036197	glucoside xylosyltransferase 1 [Source:MGI Symbol;Acc:MGI:2684933]	9.26913	9.22661	9.137	8.7086	8.62254
Promoter_Profile6	Region_4360	15	93595454	93596074	Prickle1	ENSMUSG00000036158	prickle planar cell polarity protein 1 [Source:MGI Symbol;Acc:MGI:1916034]	5.75489	5.57126	5.66645	3.72924	3.20188
Promoter_Profile6	Region_4364	15	96460128	96461615	Scaf11	ENSMUSG00000033228	SR-related CTD-associated factor 11 [Source:MGI Symbol;Acc:MGI:1919443]	9.20945	9.27908	9.12867	8.83586	8.45612
Promoter_Profile6	Region_4382	15	98567282	98568163	Ccnt1	ENSMUSG00000011960	cyclin T1 [Source:MGI Symbol;Acc:MGI:1328363]	8.65105	8.33679	8.49987	7.84723	8.03477
Promoter_Profile6	Region_4386	15	98917680	98918570	Lmbr1l	ENSMUSG00000022999	limb region 1 like [Source:MGI Symbol;Acc:MGI:1289247]	8.66888	8.50357	8.63149	8.13399	7.9298
Promoter_Profile6	Region_4397	15	100038516	100039012	Dip2b	ENSMUSG00000023026	disco interacting protein 2 homolog B [Source:MGI Symbol;Acc:MGI:2145977]	7.08746	6.87382	7.08914	6.35727	5.86485
Promoter_Profile6	Region_4402	15	100614728	100616093	C330013E15Rik	ENSMUSG00000097093	RIKEN cDNA C330013E15 gene [Source:MGI Symbol;Acc:MGI:1925695]	10.0084	9.81665	9.82438	8.68343	8.85532
Promoter_Profile6	Region_4424	15	102405241	102406342	Sp1	ENSMUSG00000001280	trans-acting transcription factor 1 [Source:MGI Symbol;Acc:MGI:98372]	10.4325	10.2937	10.2269	9.64702	9.72283
Promoter_Profile6	Region_4425	15	102470243	102471462	Gm26518	ENSMUSG00000097234	predicted gene, 26518 [Source:MGI Symbol;Acc:MGI:5477012]	8.61471	8.34384	8.34548	7.89186	7.51174
Promoter_Profile6	Region_4426	15	102517701	102518805	Tarbp2	ENSMUSG00000023051	TARBP2, RISC loading complex RNA binding subunit [Source:MGI Symbol;Acc:MGI:103027]	9.49185	9.35785	9.42474	8.84723	8.95677
Promoter_Profile6	Region_4428	15	103239342	103240855	Cbx5	ENSMUSG00000009575	chromobox 5 [Source:MGI Symbol;Acc:MGI:109372]	9.42417	9.34736	9.42247	9.02469	9.04737
Promoter_Profile6	Region_4430	15	103272418	103273112	Copz1	ENSMUSG00000060992	coatomer protein complex, subunit zeta 1 [Source:MGI Symbol;Acc:MGI:1929063]	8.36632	8.26428	8.4202	8.02469	7.77679
Promoter_Profile6	Region_4440	16	5049081	5050761	Glyr1	ENSMUSG00000022536	glyoxylate reductase 1 homolog (Arabidopsis) [Source:MGI Symbol;Acc:MGI:1921272]	8.77149	8.67559	8.88335	8.36256	8.35163
Promoter_Profile6	Region_4450	16	8829355	8831171	1810013L24Rik	ENSMUSG00000022507	RIKEN cDNA 1810013L24 gene [Source:MGI Symbol;Acc:MGI:1916303]	9.78136	9.78849	9.5997	9.14325	9.00924
Promoter_Profile6	Region_4469	16	10991992	10993334	Litaf	ENSMUSG00000022500	LPS-induced TN factor [Source:MGI Symbol;Acc:MGI:1929512]	8.97728	8.82424	8.95735	8.38355	8.56529
Promoter_Profile6	Region_4474	16	11134162	11135140	Txndc11	ENSMUSG00000022498	thioredoxin domain containing 11 [Source:MGI Symbol;Acc:MGI:1923620]	8.98869	8.86894	8.94791	8.00451	8.36511
Promoter_Profile6	Region_4476	16	11174744	11176838	Zc3h7a	ENSMUSG00000037965	zinc finger CCCH type containing 7 A [Source:MGI Symbol;Acc:MGI:2445044]	8.8857	8.68117	8.94791	8.43471	8.41133
Promoter_Profile6	Region_4490	16	14159044	14160007	Marf1	ENSMUSG00000060657	meiosis arrest female 1 [Source:MGI Symbol;Acc:MGI:2444505]	9.05528	8.78331	8.84318	7.97024	7.75647
Promoter_Profile6	Region_4493	16	15886665	15887686	Cebpd	ENSMUSG00000071637	CCAAT/enhancer binding protein (C/EBP), delta [Source:MGI Symbol;Acc:MGI:103573]	8.54303	8.54701	8.517	7.72102	7.31736
Promoter_Profile6	Region_4510	16	20097379	20098415	Klhl24	ENSMUSG00000062901	kelch-like 24 [Source:MGI Symbol;Acc:MGI:1923035]	9.03892	9.09482	8.76649	8.39393	8.51174
Promoter_Profile6	Region_4521	16	22264859	22266343	Tra2b	ENSMUSG00000022858	transformer 2 beta homolog (Drosophila) [Source:MGI Symbol;Acc:MGI:106016]	8.89178	8.91703	8.77364	8.2698	8.16381
Promoter_Profile6	Region_4526	16	23107192	23108597	Eif4a2	ENSMUSG00000022884	eukaryotic translation initiation factor 4A2 [Source:MGI Symbol;Acc:MGI:106906]	8.04985	8.23422	8.19401	7.67068	7.24628
Promoter_Profile6	Region_4581	16	30599357	30600037	Fam43a	ENSMUSG00000046546	family with sequence similarity 43, member A [Source:MGI Symbol;Acc:MGI:2676309]	7.59991	7.5951	7.38798	6.82439	6.34484
Promoter_Profile6	Region_4591	16	31201117	31201528	Acap2	ENSMUSG00000049076	ArfGAP with coiled-coil, ankyrin repeat and PH domains 2 [Source:MGI Symbol;Acc:MGI:1925868]	8.37069	8.18793	8.37395	7.72102	7.8837
Promoter_Profile6	Region_4639	16	38088427	38089743	Gsk3b	ENSMUSG00000022812	glycogen synthase kinase 3 beta [Source:MGI Symbol;Acc:MGI:1861437]	10.0741	10.1258	9.86173	9.52247	9.40155
Promoter_Profile6	Region_4678	16	49854880	49856114	Cd47	ENSMUSG00000055447	CD47 antigen (Rh-related antigen, integrin- associated signal transducer) [Source:MGI Symbol;Acc:MGI:96617]	9.04166	9.04807	9.01272	8.49862	8.35839
Promoter_Profile6	Region_4720	16	55973415	55975298	Gm28037	ENSMUSG00000098371	predicted gene, 28037 [Source:MGI Symbol;Acc:MGI:5547773]	9.36194	9.49409	9.34308	8.98405	9.10476
Promoter_Profile6	Region_4722	16	56029269	56030321	Pcnp	ENSMUSG00000071533	PEST proteolytic signal containing nuclear protein [Source:MGI Symbol;Acc:MGI:1923552]	8.69349	8.81411	8.71548	8.20644	8.37847
Promoter_Profile6	Region_4725	16	57230970	57231791	Tbc1d23	ENSMUSG00000022749	TBC1 domain family, member 23 [Source:MGI Symbol;Acc:MGI:1914831]	9.09803	9.07799	8.79485	8.2528	8.33116
Promoter_Profile6	Region_4750	16	70313746	70314793	Gbe1	ENSMUSG00000022707	glucan (1,4-alpha-), branching enzyme 1 [Source:MGI Symbol;Acc:MGI:1921435]	8.87036	8.99528	8.73024	8.37309	8.41782
Promoter_Profile6	Region_4777	16	77013476	77014442	Usp25	ENSMUSG00000022867	ubiquitin specific peptidase 25 [Source:MGI Symbol;Acc:MGI:1353655]	8.49185	8.70876	8.50417	7.80896	8.05155
Promoter_Profile6	Region_4811	16	87698742	87699424	Bach1	ENSMUSG00000025612	BTB and CNC homology 1, basic leucine zipper transcription factor 1 [Source:MGI Symbol;Acc:MGI:894680]	8.5157	8.42592	8.38332	7.75362	7.9207
Promoter_Profile6	Region_4819	16	90284026	90285055	Scaf4	ENSMUSG00000022983	SR-related CTD-associated factor 4 [Source:MGI Symbol;Acc:MGI:2146350]	8.54689	8.45878	8.52971	7.86972	7.71495
Promoter_Profile6	Region_4835	16	91646835	91648336	Gart	ENSMUSG00000022962	phosphoribosylglycinamide formyltransferase [Source:MGI Symbol;Acc:MGI:95654]	9.2384	9.14818	9.12029	8.60519	8.40482
Promoter_Profile6	Region_4838	16	91728333	91729509	Atp5o	ENSMUSG00000022956	ATP synthase, H+ transporting, mitochondrial F1 complex, O subunit [Source:MGI Symbol;Acc:MGI:106341]	9.20212	8.93583	9.17525	8.65351	8.64483
Promoter_Profile6	Region_4854	16	93710988	93712017	Dopey2	ENSMUSG00000022946	dopey family member 2 [Source:MGI Symbol;Acc:MGI:1917278]	9.31741	9.15221	8.96361	8.44971	8.49956
Promoter_Profile6	Region_4856	16	93832005	93833229	Morc3	ENSMUSG00000039456	microrchidia 3 [Source:MGI Symbol;Acc:MGI:2136841]	8.47978	8.45878	8.65102	7.99772	8.00924
Promoter_Profile6	Region_4862	16	94526066	94527116	Dscr3	ENSMUSG00000022898	DSCR3 arrestin fold containing [Source:MGI Symbol;Acc:MGI:1206040]	9.31515	9.26056	9.06023	8.64918	8.39828
Promoter_Profile6	Region_4865	16	94568976	94570014	Dyrk1a	ENSMUSG00000022897	dual-specificity tyrosine-(Y)- phosphorylation regulated kinase 1a [Source:MGI Symbol;Acc:MGI:1330299]	9.36632	9.18793	9.23339	8.54593	8.61692
Promoter_Profile6	Region_4900	17	3114336	3115899	Scaf8	ENSMUSG00000046201	SR-related CTD-associated factor 8 [Source:MGI Symbol;Acc:MGI:1925212]	9.11634	9.14415	9.0485	8.64918	8.69907
Promoter_Profile6	Region_4903	17	4994081	4995167	Arid1b	ENSMUSG00000069729	AT rich interactive domain 1B (SWI-like) [Source:MGI Symbol;Acc:MGI:1926129]	7.05528	7.50986	7.39726	6.55521	6.57111
Promoter_Profile6	Region_4953	17	12915904	12916810	Mrpl18	ENSMUSG00000057388	mitochondrial ribosomal protein L18 [Source:MGI Symbol;Acc:MGI:1914931]	9.17742	9.18007	9.02475	8.65351	8.79683
Promoter_Profile6	Region_4959	17	13683569	13684136	Tcte2	ENSMUSG00000038347	t-complex-associated testis expressed 2 [Source:MGI Symbol;Acc:MGI:98641]	8.3443	8.03941	8.2256	7.75362	7.44981
Promoter_Profile6	Region_4970	17	17624122	17625572	Lnpep	ENSMUSG00000023845	leucyl/cystinyl aminopeptidase [Source:MGI Symbol;Acc:MGI:2387123]	10.0607	10.1801	9.93999	9.43722	9.35501
Promoter_Profile6	Region_4984	17	23725989	23727074	Pkmyt1	ENSMUSG00000023908	protein kinase, membrane associated tyrosine/threonine 1 [Source:MGI Symbol;Acc:MGI:2137630]	7.59246	7.53473	8.01272	6.98405	6.8837
Promoter_Profile6	Region_4995	17	24454647	24455576	E4f1	ENSMUSG00000024137	E4F transcription factor 1 [Source:MGI Symbol;Acc:MGI:109530]	8.47573	8.24179	8.54231	7.97716	7.86485
Promoter_Profile6	Region_4998	17	24549673	24550507	Pkd1	ENSMUSG00000032855	polycystic kidney disease 1 homolog [Source:MGI Symbol;Acc:MGI:97603]	8.75822	8.63591	8.43379	8.02469	7.80674
Promoter_Profile6	Region_4999	17	24736219	24736908	Msrb1	ENSMUSG00000075705	methionine sulfoxide reductase B1 [Source:MGI Symbol;Acc:MGI:1351642]	7.92481	7.79365	8.17255	7.47926	7.34484
Promoter_Profile6	Region_5001	17	24886086	24886914	Nubp2	ENSMUSG00000039183	nucleotide binding protein 2 [Source:MGI Symbol;Acc:MGI:1347072]	8.49586	8.39229	8.54649	7.89186	8.04318
Promoter_Profile6	Region_5002	17	25015380	25016912	Ift140	ENSMUSG00000024169	intraflagellar transport 140 [Source:MGI Symbol;Acc:MGI:2146906]	8.82655	8.84924	8.91276	8.42968	8.23897
Promoter_Profile6	Region_5008	17	25919481	25920610	Gm26694	ENSMUSG00000097518	predicted gene, 26694 [Source:MGI Symbol;Acc:MGI:5477188]	9.44708	9.42924	9.43379	8.92444	8.80674
Promoter_Profile6	Region_5013	17	26508031	26509719	Dusp1	ENSMUSG00000024190	dual specificity phosphatase 1 [Source:MGI Symbol;Acc:MGI:105120]	9.39874	9.22661	9.08914	8.42968	8.4371
Promoter_Profile6	Region_5017	17	26715428	26716883	Crebrf	ENSMUSG00000048249	CREB3 regulatory factor [Source:MGI Symbol;Acc:MGI:1924378]	8.80413	8.66999	8.73391	7.96329	8.12471
Promoter_Profile6	Region_5018	17	26916746	26917291	Kifc5b	ENSMUSG00000024301	kinesin family member C5B [Source:MGI Symbol;Acc:MGI:2137414]	7.90689	7.67559	7.73391	7.14017	6.7462
Promoter_Profile6	Region_5051	17	29490164	29491102	Gm26885	ENSMUSG00000097125	predicted gene, 26885 [Source:MGI Symbol;Acc:MGI:5477379]	9.24555	8.84427	8.95421	8.14632	8.16381
Promoter_Profile6	Region_5062	17	31564146	31565082	Pknox1	ENSMUSG00000006705	Pbx/knotted 1 homeobox [Source:MGI Symbol;Acc:MGI:1201409]	9.33539	9.13604	9.32618	8.08998	8.08452
Promoter_Profile6	Region_5065	17	31855429	31856292	Sik1	ENSMUSG00000024042	salt inducible kinase 1 [Source:MGI Symbol;Acc:MGI:104754]	8.10329	7.79365	7.88004	7.30323	6.95677
Promoter_Profile6	Region_5076	17	33759857	33760836	Rab11b	ENSMUSG00000077450	RAB11B, member RAS oncogene family [Source:MGI Symbol;Acc:MGI:99425]	9.29921	8.95899	9.12867	8.57814	8.4811
Promoter_Profile6	Region_5078	17	33890407	33891034	Kifc1	ENSMUSG00000079553	kinesin family member C1 [Source:MGI Symbol;Acc:MGI:109596]	8.3837	8.29372	8.4738	7.64484	7.54766
Promoter_Profile6	Region_5115	17	34603410	34604429	Rnf5	ENSMUSG00000015478	ring finger protein 5 [Source:MGI Symbol;Acc:MGI:1860076]	9.43045	9.19575	9.33103	8.85101	8.82149
Promoter_Profile6	Region_5138	17	35841168	35841868	Mdc1	ENSMUSG00000061607	mediator of DNA damage checkpoint 1 [Source:MGI Symbol;Acc:MGI:3525201]	8.65464	8.39908	8.83978	8.018	7.90232
Promoter_Profile6	Region_5140	17	35916169	35917180	Mrps18b	ENSMUSG00000024436	mitochondrial ribosomal protein S18B [Source:MGI Symbol;Acc:MGI:1914223]	9.20212	8.84427	9.07764	8.24135	8.06813
Promoter_Profile6	Region_5155	17	43016378	43016894	Tnfrsf21	ENSMUSG00000023915	tumor necrosis factor receptor superfamily, member 21 [Source:MGI Symbol;Acc:MGI:2151075]	7.3837	7.03941	7.24114	6.35727	6.28934
Promoter_Profile6	Region_5202	17	48408928	48410493	Nfya	ENSMUSG00000023994	nuclear transcription factor-Y alpha [Source:MGI Symbol;Acc:MGI:97316]	9.89026	9.77811	9.80185	9.13399	9.22054
Promoter_Profile6	Region_5231	17	56036360	56036883	Sh3gl1	ENSMUSG00000003200	SH3-domain GRB2-like 1 [Source:MGI Symbol;Acc:MGI:700010]	8.35315	7.96815	8.18332	6.9563	6.97447
Promoter_Profile6	Region_5232	17	56078927	56079833	Hdgfl2	ENSMUSG00000002833	HDGF like 2 [Source:MGI Symbol;Acc:MGI:1194492]	10.2216	9.90277	10.092	9.38615	9.40808
Promoter_Profile6	Region_5233	17	56255908	56257078	Fem1a	ENSMUSG00000043683	feminization 1 homolog a (C. elegans) [Source:MGI Symbol;Acc:MGI:1335089]	9.24793	9.02631	9.23856	8.57358	8.75135
Promoter_Profile6	Region_5235	17	56325363	56326315	Kdm4b	ENSMUSG00000024201	lysine (K)-specific demethylase 4B [Source:MGI Symbol;Acc:MGI:2442355]	9.24793	9.36827	9.12029	8.69607	8.90232
Promoter_Profile6	Region_5240	17	56584035	56585444	Safb2	ENSMUSG00000042625	scaffold attachment factor B2 [Source:MGI Symbol;Acc:MGI:2146808]	8.67948	8.63015	8.77007	8.14632	8.17151
Promoter_Profile6	Region_5242	17	56672868	56673790	Ranbp3	ENSMUSG00000002372	RAN binding protein 3 [Source:MGI Symbol;Acc:MGI:1919060]	8.01681	7.90277	7.98837	7.29217	7.28934
Promoter_Profile6	Region_5246	17	57031430	57032322	Khsrp	ENSMUSG00000007670	KH-type splicing regulatory protein [Source:MGI Symbol;Acc:MGI:1336214]	10.2866	10.0948	10.0006	9.50821	9.5682
Promoter_Profile6	Region_5250	17	57247433	57248562	Gpr108	ENSMUSG00000005823	G protein-coupled receptor 108 [Source:MGI Symbol;Acc:MGI:1925558]	9.21189	9.08222	9.11186	8.69187	8.70438
Promoter_Profile6	Region_5273	17	65613088	65614363	Vapa	ENSMUSG00000024091	vesicle-associated membrane protein, associated protein A [Source:MGI Symbol;Acc:MGI:1353561]	9.25503	9.06097	9.06023	8.15855	8.49344
Promoter_Profile6	Region_5309	17	72836124	72837762	Ypel5	ENSMUSG00000039770	yippee-like 5 (Drosophila) [Source:MGI Symbol;Acc:MGI:1916937]	10.0196	10.1741	9.86507	9.30047	9.32082
Promoter_Profile6	Region_5325	17	74527785	74528837	Birc6	ENSMUSG00000024073	baculoviral IAP repeat-containing 6 [Source:MGI Symbol;Acc:MGI:1276108]	9.97011	9.90516	9.70057	9.24135	9.27513
Promoter_Profile6	Region_5342	17	79354473	79356167	Cdc42ep3	ENSMUSG00000036533	CDC42 effector protein (Rho GTPase binding) 3 [Source:MGI Symbol;Acc:MGI:2384718]	8.08215	8.17216	7.91921	7.07716	7.35839
Promoter_Profile6	Region_5344	17	80061664	80062714	Hnrnpll	ENSMUSG00000024095	heterogeneous nuclear ribonucleoprotein L- like [Source:MGI Symbol;Acc:MGI:1919942]	8.70044	8.49725	8.48255	8.03136	7.81659
Promoter_Profile6	Region_5347	17	80206370	80207808	Srsf7	ENSMUSG00000024097	serine/arginine-rich splicing factor 7 [Source:MGI Symbol;Acc:MGI:1926232]	9.09011	8.89319	9.0337	8.48897	8.50566
Promoter_Profile6	Region_5375	17	84187290	84188925	Zfp36l2	ENSMUSG00000045817	zinc finger protein 36, C3H type-like 2 [Source:MGI Symbol;Acc:MGI:107945]	9.14466	9.00866	9.07764	8.52719	8.35163
Promoter_Profile6	Region_5384	17	84957001	84958071	1110020A21Rik	ENSMUSG00000097047	RIKEN cDNA 1110020A21 gene [Source:MGI Symbol;Acc:MGI:1915781]	9.99577	10.1011	9.82438	9.58495	9.478
Promoter_Profile6	Region_5410	17	87445859	87447532	Calm2	ENSMUSG00000036438	calmodulin 2 [Source:MGI Symbol;Acc:MGI:103250]	8.44708	8.54088	8.5548	7.7855	7.75647
Promoter_Profile6	Region_5424	17	88440304	88442162	Foxn2	ENSMUSG00000034998	forkhead box N2 [Source:MGI Symbol;Acc:MGI:1347478]	9.13186	9.09482	8.87008	8.48412	8.27513
Promoter_Profile6	Region_5441	18	5334058	5335068	Zfp438	ENSMUSG00000050945	zinc finger protein 438 [Source:MGI Symbol;Acc:MGI:2444919]	9.14975	9.10731	8.70805	8.34662	8.17151
Promoter_Profile6	Region_5449	18	6489810	6491203	Epc1	ENSMUSG00000024240	enhancer of polycomb homolog 1 (Drosophila) [Source:MGI Symbol;Acc:MGI:1278322]	8.71425	8.81411	8.46059	8.10901	8.05155
Promoter_Profile6	Region_5471	18	20895715	20896956	Trappc8	ENSMUSG00000033382	trafficking protein particle complex 8 [Source:MGI Symbol;Acc:MGI:2443008]	8.48382	8.1401	8.36452	7.8167	7.6056
Promoter_Profile6	Region_5473	18	21299763	21300721	Garem1	ENSMUSG00000042680	GRB2 associated regulator of MAPK1 subtype 1 [Source:MGI Symbol;Acc:MGI:2685790]	7.64386	7.47172	7.51274	6.49862	6.00924
Promoter_Profile6	Region_5501	18	34776710	34778190	Kdm3b	ENSMUSG00000038773	KDM3B lysine (K)-specific demethylase 3B [Source:MGI Symbol;Acc:MGI:1923356]	7.93074	8.13197	7.83978	7.40936	7.4749
Promoter_Profile6	Region_5503	18	34931528	34932545	Etf1	ENSMUSG00000024360	eukaryotic translation termination factor 1 [Source:MGI Symbol;Acc:MGI:2385071]	9.18983	9.06951	8.9945	8.3305	8.33802
Promoter_Profile6	Region_5510	18	36197342	36197637	Nrg2	ENSMUSG00000060275	neuregulin 2 [Source:MGI Symbol;Acc:MGI:1098246]	6.04439	5.36481	6.01875	4.51773	4.61692
Promoter_Profile6	Region_5513	18	36559623	36560689	Ankhd1	ENSMUSG00000024483	ankyrin repeat and KH domain containing 1 [Source:MGI Symbol;Acc:MGI:1921733]	9.52356	9.51924	9.4628	8.98405	8.85054
Promoter_Profile6	Region_5520	18	37935040	37935753	Diaph1	ENSMUSG00000024456	diaphanous related formin 1 [Source:MGI Symbol;Acc:MGI:1194490]	8.41785	8.39908	8.26668	7.72924	7.55943
Promoter_Profile6	Region_5556	18	46524978	46526680	Fem1c	ENSMUSG00000033319	fem-1 homolog c (C.elegans) [Source:MGI Symbol;Acc:MGI:2444737]	9.91886	9.82424	9.77719	9.02469	9.05571
Promoter_Profile6	Region_5642	18	61554809	61555733	Csnk1a1	ENSMUSG00000024576	casein kinase 1, alpha 1 [Source:MGI Symbol;Acc:MGI:1934950]	8.27146	8.26428	8.22038	7.53659	7.77679
Promoter_Profile6	Region_5661	18	65430348	65431308	Malt1	ENSMUSG00000032688	MALT1 paracaspase [Source:MGI Symbol;Acc:MGI:2445027]	9.56224	9.64451	9.4934	9.20054	9.27155
Promoter_Profile6	Region_5671	18	67288405	67289537	Impa2	ENSMUSG00000024525	inositol (myo)-1(or 4)-monophosphatase 2 [Source:MGI Symbol;Acc:MGI:2149728]	8.224	7.98629	8.15078	7.47926	7.20188
Promoter_Profile6	Region_5676	18	67448783	67449585	Afg3l2	ENSMUSG00000024527	AFG3-like AAA ATPase 2 [Source:MGI Symbol;Acc:MGI:1916847]	8.66534	8.36481	8.47818	7.80896	7.71495
Promoter_Profile6	Region_5695	18	70567960	70569201	Mbd2	ENSMUSG00000024513	methyl-CpG binding domain protein 2 [Source:MGI Symbol;Acc:MGI:1333813]	8.45533	8.30099	8.71548	7.86226	7.94784
Promoter_Profile6	Region_5701	18	73571998	73572989	Mex3c	ENSMUSG00000037253	mex3 RNA binding family member C [Source:MGI Symbol;Acc:MGI:2652843]	9.92926	9.99304	9.78251	9.38094	9.3851
Promoter_Profile6	Region_5723	18	77713745	77714612	8030462N17Rik	ENSMUSG00000047466	RIKEN cDNA 8030462N17 gene [Source:MGI Symbol;Acc:MGI:2444951]	8.2854	8.1238	8.06023	7.57358	7.28934
Promoter_Profile6	Region_5780	19	3767795	3769178	Kmt5b	ENSMUSG00000045098	lysine methyltransferase 5B [Source:MGI Symbol;Acc:MGI:2444557]	7.90689	7.88353	8.10621	7.3142	7.35839
Promoter_Profile6	Region_5788	19	4125736	4126194	Aip	ENSMUSG00000024847	aryl-hydrocarbon receptor-interacting protein [Source:MGI Symbol;Acc:MGI:109622]	7.60733	7.24933	7.64324	6.92802	6.76667
Promoter_Profile6	Region_5790	19	4191526	4192419	Ppp1ca	ENSMUSG00000040385	protein phosphatase 1, catalytic subunit, alpha isoform [Source:MGI Symbol;Acc:MGI:103016]	7.77479	7.97725	7.97604	7.39909	7.02631
Promoter_Profile6	Region_5791	19	4282937	4283861	Ankrd13d	ENSMUSG00000005986	ankyrin repeat domain 13 family, member D [Source:MGI Symbol;Acc:MGI:1915673]	7.33092	7.29372	7.62756	6.72924	6.68301
Promoter_Profile6	Region_5792	19	4396694	4397814	Kdm2a	ENSMUSG00000054611	lysine (K)-specific demethylase 2A [Source:MGI Symbol;Acc:MGI:1354736]	8.31741	8.1238	8.2616	7.41955	7.53578
Promoter_Profile6	Region_5794	19	4810943	4811989	Gm21992	ENSMUSG00000096370	predicted gene 21992 [Source:MGI Symbol;Acc:MGI:5439461]	8.42206	8.30099	8.59567	7.94928	7.68301
Promoter_Profile6	Region_5801	19	5802385	5803825	Malat1	ENSMUSG00000092341	metastasis associated lung adenocarcinoma transcript 1 (non-coding RNA) [Source:MGI Symbol;Acc:MGI:1919539]	8.30378	8.31542	8.66645	7.72102	7.71495
Promoter_Profile6	Region_5807	19	5842358	5843257	Neat1	ENSMUSG00000092274	nuclear paraspeckle assembly transcript 1 (non-protein coding) [Source:MGI Symbol;Acc:MGI:1914211]	7.85798	7.55918	8.03667	6.94223	6.31736
Promoter_Profile6	Region_5808	19	5845183	5845951	Neat1	ENSMUSG00000092274	nuclear paraspeckle assembly transcript 1 (non-protein coding) [Source:MGI Symbol;Acc:MGI:1914211]	8.39232	8.36481	8.20989	7.3142	7.3851
Promoter_Profile6	Region_5819	19	6363225	6364477	Gm14966	ENSMUSG00000079467	predicted gene 14966 [Source:MGI Symbol;Acc:MGI:3705223]	9.58872	9.3297	9.60171	8.7855	8.89304
Promoter_Profile6	Region_5824	19	6921308	6922610	Esrra	ENSMUSG00000024955	estrogen related receptor, alpha [Source:MGI Symbol;Acc:MGI:1346831]	8.87036	8.72506	8.7521	8.26416	8.16381
Promoter_Profile6	Region_5825	19	6979604	6980864	Fkbp2	ENSMUSG00000056629	FK506 binding protein 2 [Source:MGI Symbol;Acc:MGI:95542]	9.70736	9.43915	9.52125	8.86226	8.89769
Promoter_Profile6	Region_5838	19	8941721	8942566	Mta2	ENSMUSG00000071646	metastasis-associated gene family, member 2 [Source:MGI Symbol;Acc:MGI:1346340]	7.81378	7.37861	7.6117	6.79337	7.00924
Promoter_Profile6	Region_5839	19	8966600	8967361	Eef1g	ENSMUSG00000071644	eukaryotic translation elongation factor 1 gamma [Source:MGI Symbol;Acc:MGI:1914410]	8.75822	8.60688	8.56307	7.9909	7.93885
Promoter_Profile6	Region_5852	19	9982295	9983366	Fth1	ENSMUSG00000024661	ferritin heavy polypeptide 1 [Source:MGI Symbol;Acc:MGI:95588]	8.75154	8.80392	8.52971	8.21817	7.87431
Promoter_Profile6	Region_5878	19	11965136	11965866	Osbp	ENSMUSG00000024687	oxysterol binding protein [Source:MGI Symbol;Acc:MGI:97447]	9.80574	9.60981	9.48255	9.11215	9.05986
Promoter_Profile6	Region_5939	19	24555725	24556528	Pip5k1b	ENSMUSG00000024867	phosphatidylinositol-4-phosphate 5-kinase, type 1 beta [Source:MGI Symbol;Acc:MGI:107930]	5.85798	6.02192	6.06605	4.51773	4.52381
Promoter_Profile6	Region_5941	19	24961376	24961961	Cbwd1	ENSMUSG00000024878	COBW domain containing 1 [Source:MGI Symbol;Acc:MGI:2385089]	8.72792	8.58323	8.517	7.89916	7.77679
Promoter_Profile6	Region_6048	19	38054259	38055230	I830134H01Rik	ENSMUSG00000069554	RIKEN cDNA I830134H01 gene [Source:MGI Symbol;Acc:MGI:3588250]	8.90388	8.71965	8.74485	8.2528	7.68301
Promoter_Profile6	Region_6067	19	41829691	41830447	Frat1	ENSMUSG00000067199	frequently rearranged in advanced T cell lymphomas [Source:MGI Symbol;Acc:MGI:109450]	7.72792	7.77289	7.38798	6.89916	6.68301
Promoter_Profile6	Region_6068	19	41847571	41848592	Frat2	ENSMUSG00000047604	frequently rearranged in advanced T cell lymphomas 2 [Source:MGI Symbol;Acc:MGI:2673967]	7.85175	7.66437	7.46941	6.76166	6.66131
Promoter_Profile6	Region_6069	19	41980607	41981809	Mms19	ENSMUSG00000025159	MMS19 (MET18 S. cerevisiae) [Source:MGI Symbol;Acc:MGI:1919449]	9.10329	9.19964	9.16442	8.67495	8.50566
Promoter_Profile6	Region_6080	19	43674847	43675660	Slc25a28	ENSMUSG00000040414	solute carrier family 25, member 28 [Source:MGI Symbol;Acc:MGI:2180509]	9.46964	9.40246	9.12308	8.79728	8.78684
Promoter_Profile6	Region_6093	19	46396708	46397119	Sufu	ENSMUSG00000025231	suppressor of fused homolog (Drosophila) [Source:MGI Symbol;Acc:MGI:1345643]	7.33092	7.57126	7.44277	6.62736	6.99196
Promoter_Profile6	Region_6095	19	46499785	46500195	Trim8	ENSMUSG00000025034	tripartite motif-containing 8 [Source:MGI Symbol;Acc:MGI:1933302]	7.24793	7.50986	7.52971	6.76166	6.61692
Promoter_Profile6	Region_6107	19	47067554	47067803	Taf5	ENSMUSG00000025049	TATA-box binding protein associated factor 5 [Source:MGI Symbol;Acc:MGI:2442144]	7.33985	6.85419	7.24114	6.24708	6.34484
Promoter_Profile6	Region_6114	19	53142152	53142978	Add3	ENSMUSG00000025026	adducin 3 (gamma) [Source:MGI Symbol;Acc:MGI:1351615]	9.44087	9.4092	9.24114	8.57358	8.62815
Promoter_Profile6	Region_6129	19	53943814	53945137	Bbip1	ENSMUSG00000084957	BBSome interacting protein 1 [Source:MGI Symbol;Acc:MGI:1913610]	9.93221	9.66718	9.81056	9.06097	9.25716
Promoter_Profile6	Region_6161	19	61226299	61228676	Csf2ra	ENSMUSG00000059326	colony stimulating factor 2 receptor, alpha, low-affinity (granulocyte-macrophage) [Source:MGI Symbol;Acc:MGI:1339754]	9.98442	9.68951	9.87008	9.35461	9.25716
Promoter_Profile6	Region_11616	X	7841096	7842016	Otud5	ENSMUSG00000031154	OTU domain containing 5 [Source:MGI Symbol;Acc:MGI:1859615]	8.59619	8.37861	8.63542	8.018	7.96565
Promoter_Profile6	Region_11621	X	12587391	12587971	Atp6ap2	ENSMUSG00000031007	ATPase, H+ transporting, lysosomal accessory protein 2 [Source:MGI Symbol;Acc:MGI:1917745]	7.94837	7.75183	7.80534	7.11529	7.23163
Promoter_Profile6	Region_11623	X	13070912	13072827	Usp9x	ENSMUSG00000031010	ubiquitin specific peptidase 9, X chromosome [Source:MGI Symbol;Acc:MGI:894681]	8.66888	8.58918	8.54649	7.97716	7.89304
Promoter_Profile6	Region_11670	X	56455586	56456166	Ints6l	ENSMUSG00000035967	integrator complex subunit 6 like [Source:MGI Symbol;Acc:MGI:2442593]	7.78136	7.68673	7.5548	7.05116	6.57111
Promoter_Profile6	Region_11682	X	73715957	73716929	Bcap31	ENSMUSG00000002015	B cell receptor associated protein 31 [Source:MGI Symbol;Acc:MGI:1350933]	9.18488	8.93583	8.88664	8.04459	7.77679
Promoter_Profile6	Region_11701	X	85776340	85777381	Gk	ENSMUSG00000025059	glycerol kinase [Source:MGI Symbol;Acc:MGI:106594]	8.56605	8.22661	8.53812	7.92802	7.87431
Promoter_Profile6	Region_11720	X	101532438	101532990	Taf1	ENSMUSG00000031314	TATA-box binding protein associated factor 1 [Source:MGI Symbol;Acc:MGI:1336878]	8.33092	8.1401	8.21514	7.70443	7.53578
Promoter_Profile6	Region_11727	X	103980623	103981720	Rlim	ENSMUSG00000056537	ring finger protein, LIM domain interacting [Source:MGI Symbol;Acc:MGI:1342291]	8.31741	8.05668	8.15078	7.72102	7.44981
Promoter_Profile6	Region_11741	X	136741062	136742142	Morf4l2	ENSMUSG00000031422	mortality factor 4 like 2 [Source:MGI Symbol;Acc:MGI:1927167]	9.35535	9.24557	8.97294	8.67068	8.52381
Promoter_Profile6	Region_11747	X	142389308	142390902	Acsl4	ENSMUSG00000031278	acyl-CoA synthetase long-chain family member 4 [Source:MGI Symbol;Acc:MGI:1354713]	8.38802	8.14818	8.29673	7.76965	7.62815
Promoter_Profile6	Region_11752	X	151520251	151521206	Phf8	ENSMUSG00000041229	PHD finger protein 8 [Source:MGI Symbol;Acc:MGI:2444341]	8.51964	8.18793	8.45615	7.92086	7.91154
Promoter_Profile6	Region_11756	X	155215955	155216842	Sat1	ENSMUSG00000025283	spermidine/spermine N1-acetyl transferase 1 [Source:MGI Symbol;Acc:MGI:98233]	8.43879	8.43915	8.19401	7.70443	7.52381
Promoter_Profile6	Region_11782	X	163957847	163959042	Zrsr2	ENSMUSG00000031370	zinc finger (CCCH type), RNA binding motif and serine/arginine rich 2 [Source:MGI Symbol;Acc:MGI:103287]	8.59991	8.56523	8.42474	7.93514	7.86485
Promoter_Profile7	Region_23	1	16228111	16228862	Gm28095	ENSMUSG00000100868	predicted gene 28095 [Source:MGI Symbol;Acc:MGI:5578801]	7.09803	7.29372	6.41564	6.98405	7.21683
Promoter_Profile7	Region_335	1	91251317	91251695	Ube2f	ENSMUSG00000034343	ubiquitin-conjugating enzyme E2F (putative) [Source:MGI Symbol;Acc:MGI:1915171]	6.40939	6.77289	5.66645	6.80896	6.80674
Promoter_Profile7	Region_6543	2	77280395	77281670	Sestd1	ENSMUSG00000042272	SEC14 and spectrin domains 1 [Source:MGI Symbol;Acc:MGI:1916262]	8.80735	8.78849	7.95106	8.61853	8.6056
Promoter_Profile7	Region_7237	3	50405875	50406232	Slc7a11	ENSMUSG00000027737	solute carrier family 7 (cationic amino acid transporter, y+ system), member 11 [Source:MGI Symbol;Acc:MGI:1347355]	6.59991	6.83429	6.11186	6.80896	7.00924
Promoter_Profile7	Region_7243	3	50628164	50628618	Gm37199	ENSMUSG00000104068	predicted gene, 37199 [Source:MGI Symbol;Acc:MGI:5610427]	6.04439	6.36481	4.50417	5.72924	5.86485
Promoter_Profile7	Region_7532	3	106553427	106553944	Dram2	ENSMUSG00000027900	DNA-damage regulated autophagy modulator 2 [Source:MGI Symbol;Acc:MGI:1914421]	6.50779	6.52235	5.57129	6.69607	6.70438
Promoter_Profile7	Region_8038	4	93668788	93669421	Gm12649	ENSMUSG00000084833	predicted gene 12649 [Source:MGI Symbol;Acc:MGI:3649947]	7.32193	7.33679	6.46941	7.28103	7.02631
Promoter_Profile7	Region_8400	4	154898870	154899426	Fam213b	ENSMUSG00000029059	family with sequence similarity 213, member B [Source:MGI Symbol;Acc:MGI:1913719]	6.76818	7.03941	5.66645	6.59173	6.49956
Promoter_Profile7	Region_8665	5	72812437	72812896	Tec	ENSMUSG00000029217	tec protein tyrosine kinase [Source:MGI Symbol;Acc:MGI:98662]	5.24793	5.79365	4.01875	5.76166	5.42427
Promoter_Profile7	Region_8694	5	76303611	76305250	Clock	ENSMUSG00000029238	circadian locomotor output cycles kaput [Source:MGI Symbol;Acc:MGI:99698]	8.03892	8.32258	7.41564	7.97024	8.14048
Promoter_Profile7	Region_9286	6	41111593	41112403	Trbv12-1	ENSMUSG00000095574	T cell receptor beta, variable 12-1 [Source:MGI Symbol;Acc:MGI:98602]	6.52356	6.49726	5.75571	6.85477	6.49956
Promoter_Profile7	Region_9663	6	124358981	124359228	1700013D24Rik	ENSMUSG00000079346	RIKEN cDNA 1700013D24 gene [Source:MGI Symbol;Acc:MGI:1924171]	4.9542	5.1238	3.8123	5.59173	5.4749
Promoter_Profile7	Region_10770	8	79498608	79499088	Gm45602	ENSMUSG00000109774	predicted gene 45602 [Source:MGI Symbol;Acc:MGI:5791438]	7.05528	6.98629	6.01875	7.10269	6.82637
Promoter_Profile7	Region_10787	8	83165152	83166235	Gm10645	ENSMUSG00000074228	predicted gene 10645 [Source:MGI Symbol;Acc:MGI:3704313]	8.31741	8.38546	7.2308	7.98405	8.00062
Promoter_Profile7	Region_11091	9	14380662	14381865	Endod1	ENSMUSG00000037419	endonuclease domain containing 1 [Source:MGI Symbol;Acc:MGI:1919196]	7.5157	7.63015	6.85332	7.53659	7.68301
Promoter_Profile7	Region_11267	9	57652382	57652744	Csk	ENSMUSG00000032312	c-src tyrosine kinase [Source:MGI Symbol;Acc:MGI:88537]	5.39232	6.15622	3.8123	6.10269	6.00924
Promoter_Profile7	Region_1094	10	37338049	37338801	Gm26535	ENSMUSG00000097742	predicted gene, 26535 [Source:MGI Symbol;Acc:MGI:5477029]	7.74819	7.85419	6.98222	8.22981	8.12471
Promoter_Profile7	Region_1699	11	16637634	16638828	Gm12663	ENSMUSG00000101316	predicted gene 12663 [Source:MGI Symbol;Acc:MGI:3652168]	7.01123	7.1238	5.9945	7.21232	7.30342
Promoter_Profile7	Region_1725	11	21563708	21564181	Mdh1	ENSMUSG00000020321	malate dehydrogenase 1, NAD (soluble) [Source:MGI Symbol;Acc:MGI:97051]	4.24793	4.66437	2.69682	4.51773	5.42427
Promoter_Profile7	Region_2752	12	95693824	95694287	Flrt2	ENSMUSG00000047414	fibronectin leucine rich transmembrane protein 2 [Source:MGI Symbol;Acc:MGI:3603594]	6.2854	6.30822	5.15625	6.20054	6.44981
Promoter_Profile7	Region_2979	13	12649661	12651025	Gpr137b-ps	ENSMUSG00000097715	G protein-coupled receptor 137B, pseudogene [Source:MGI Symbol;Acc:MGI:3710533]	7.37504	7.26428	6.30168	7.06422	7.15608
Promoter_Profile7	Region_3293	13	62760265	62760966	Platr25	ENSMUSG00000074863	pluripotency associated transcript 25 [Source:MGI Symbol;Acc:MGI:3645613]	7.24793	7.33679	6.19932	7.14017	7.18677
Promoter_Profile7	Region_3309	13	67813676	67814497	4930525G20Rik	ENSMUSG00000097276	RIKEN cDNA 4930525G20 gene [Source:MGI Symbol;Acc:MGI:2443505]	7.54689	7.67559	7.04259	7.84723	7.66131
Promoter_Profile7	Region_3442	13	100452503	100452944	Naip1	ENSMUSG00000021640	NLR family, apoptosis inhibitory protein 1 [Source:MGI Symbol;Acc:MGI:1298223]	5.80735	5.47172	3.28178	5.02469	5.07635
Promoter_Profile7	Region_3740	14	62665282	62665794	Serpine3	ENSMUSG00000091155	serpin peptidase inhibitor, clade E (nexin, plasminogen activator inhibitor type 1), member 3 [Source:MGI Symbol;Acc:MGI:2442020]	5.49185	5.24933	3.11186	4.43973	4.86485
Promoter_Profile7	Region_4000	15	7128920	7129967	Lifr	ENSMUSG00000054263	leukemia inhibitory factor receptor [Source:MGI Symbol;Acc:MGI:96788]	5.52356	5.94977	4.35978	6.24708	6.14048
Promoter_Profile7	Region_4017	15	10981407	10982071	Amacr	ENSMUSG00000022244	alpha-methylacyl-CoA racemase [Source:MGI Symbol;Acc:MGI:1098273]	7.39232	7.78331	6.71177	7.65351	7.4371
Promoter_Profile7	Region_4146	15	55113319	55113796	Gm9920	ENSMUSG00000053749	predicted gene 9920 [Source:MGI Symbol;Acc:MGI:3642228]	6.70044	6.79365	5.8123	6.7776	6.52381
Promoter_Profile7	Region_4910	17	6106326	6107541	Tulp4	ENSMUSG00000034377	tubby like protein 4 [Source:MGI Symbol;Acc:MGI:1916092]	7.58496	7.64165	6.65102	7.53659	7.66131
Promoter_Profile7	Region_5396	17	86753197	86754018	Epas1	ENSMUSG00000024140	endothelial PAS domain protein 1 [Source:MGI Symbol;Acc:MGI:109169]	7.13955	7.35087	6.22038	7.12779	6.93885
Promoter_Profile7	Region_5425	17	88528897	88529108	Ppp1r21	ENSMUSG00000034709	protein phosphatase 1, regulatory subunit 21 [Source:MGI Symbol;Acc:MGI:1921075]	5.52356	5.24933	3.8123	5.39909	5.57111
Promoter_Profile7	Region_5677	18	67460804	67461166	Gm24900	ENSMUSG00000088753	predicted gene, 24900 [Source:MGI Symbol;Acc:MGI:5454677]	6.06609	6.09063	4.11186	5.94223	5.20188
Promoter_Profile7	Region_5799	19	5636661	5637961	Rela	ENSMUSG00000024927	v-rel reticuloendotheliosis viral oncogene homolog A (avian) [Source:MGI Symbol;Acc:MGI:103290]	7.33985	7.69779	6.8123	7.54593	7.5827
Promoter_Profile8	Region_618	1	157458277	157458850	BC026585	ENSMUSG00000033488	cDNA sequence BC026585 [Source:MGI Symbol;Acc:MGI:2448516]	6.32193	6.44573	6.32131	5.79337	4.61692
Promoter_Profile8	Region_7044	2	166793540	166794040	Trp53rkb	ENSMUSG00000042854	transformation related protein 53 regulating kinase B [Source:MGI Symbol;Acc:MGI:1914050]	6.44294	6.49726	6.58759	5.91366	4.78684
Promoter_Profile8	Region_8044	4	95050100	95050706	Jun	ENSMUSG00000052684	jun proto-oncogene [Source:MGI Symbol;Acc:MGI:96646]	7.67948	7.90277	7.74848	7.41955	5.97447
Promoter_Profile8	Region_8375	4	149702492	149703183	Pik3cd	ENSMUSG00000039936	phosphatidylinositol-4,5-bisphosphate 3- kinase catalytic subunit delta [Source:MGI Symbol;Acc:MGI:1098211]	7.27612	7.61856	7.17795	7.25849	6.14048
Promoter_Profile8	Region_8744	5	92505297	92505957	Scarb2	ENSMUSG00000029426	scavenger receptor class B, member 2 [Source:MGI Symbol;Acc:MGI:1196458]	8.17991	8.35785	8.31153	7.98405	7.49956
Promoter_Profile8	Region_9307	6	50261660	50262107	Dfna5	ENSMUSG00000029821	deafness, autosomal dominant 5 (human) [Source:MGI Symbol;Acc:MGI:1889850]	6.20945	5.91229	6.08914	5.51773	4.31736
Promoter_Profile8	Region_9820	6	147475799	147476795	Gm6288	ENSMUSG00000072660	predicted gene 6288 [Source:MGI Symbol;Acc:MGI:3646376]	7.76818	7.94049	7.71177	7.34662	6.63929
Promoter_Profile8	Region_10069	7	63896768	63897398	Klf13	ENSMUSG00000052040	Kruppel-like factor 13 [Source:MGI Symbol;Acc:MGI:1354948]	7.52356	7.39229	7.56307	7.15245	6.4749
Promoter_Profile8	Region_10171	7	81344902	81345576	Rps17	ENSMUSG00000061787	ribosomal protein S17 [Source:MGI Symbol;Acc:MGI:1309526]	7.37504	7.35087	7.2616	6.88451	6.14048
Promoter_Profile8	Region_10342	7	118491062	118492250	Itpripl2	ENSMUSG00000095115	inositol 1,4,5-triphosphate receptor interacting protein-like 2 [Source:MGI Symbol;Acc:MGI:2442416]	8.03342	8.1238	7.91276	7.83205	7.14048
Promoter_Profile8	Region_1417	10	93452944	93453843	Lta4h	ENSMUSG00000015889	leukotriene A4 hydrolase [Source:MGI Symbol;Acc:MGI:96836]	8.28077	8.24179	8.23598	7.9563	7.54766
Promoter_Profile8	Region_2015	11	77685706	77686750	Nufip2	ENSMUSG00000037857	nuclear fragile X mental retardation protein interacting protein 2 [Source:MGI Symbol;Acc:MGI:1915814]	7.76155	7.67559	8.01272	7.50821	6.84574
Promoter_Profile8	Region_2016	11	77981686	77982898	Phf12	ENSMUSG00000037791	PHD finger protein 12 [Source:MGI Symbol;Acc:MGI:1924057]	8.48784	8.50985	8.6626	8.21232	7.70438
Promoter_Profile8	Region_2885	12	113430251	113430884	Ighd4-1	ENSMUSG00000094028	immunoglobulin heavy diversity 4-1 [Source:MGI Symbol;Acc:MGI:4439801]	5.20945	5.41925	5.94475	5.43973	3.93885
Promoter_Profile8	Region_3600	14	25459107	25459503	Zmiz1os1	ENSMUSG00000087535	Zmiz1 opposite strand 1 [Source:MGI Symbol;Acc:MGI:3041228]	6.88264	6.83429	6.4869	6.10269	5.00924
Promoter_Profile8	Region_4248	15	73645318	73646223	Slc45a4	ENSMUSG00000079020	solute carrier family 45, member 4 [Source:MGI Symbol;Acc:MGI:2146236]	7.93664	7.83429	7.79836	7.57358	6.80674
Promoter_Profile8	Region_5156	17	43017503	43017702	Tnfrsf21	ENSMUSG00000023915	tumor necrosis factor receptor superfamily, member 21 [Source:MGI Symbol;Acc:MGI:2151075]	4.16993	4.24933	5.57129	3.97024	0.464916
Promoter_Profile8	Region_5454	18	10181325	10182469	Rock1	ENSMUSG00000024290	Rho-associated coiled-coil containing protein kinase 1 [Source:MGI Symbol;Acc:MGI:107927]	8.57365	8.62437	8.61965	8.37833	7.97447
Promoter_Profile8	Region_11641	X	42148935	42149310	Gm37564	ENSMUSG00000104042	predicted gene, 37564 [Source:MGI Symbol;Acc:MGI:5610792]	6.88264	6.70876	6.85332	6.33589	5.66131

## Sheet: Enhancers
Clusters	Probe	Chromosome	Start	End	Feature	ID	Description	BM_SS	Spleen_SS	BM_Toxo	Spleen_Toxo	SILP_Toxo
Enhancers_Profile1	Region_5	1	7100594	7101020	Pcmtd1	ENSMUSG00000051285	protein-L-isoaspartate (D-aspartate) O- methyltransferase domain containing 1 [Source:MGI Symbol;Acc:MGI:2441773]	-0.152003	1.66437	3.43379	5.2698	5.37181
Enhancers_Profile1	Region_11	1	10255226	10255740	Arfgef1	ENSMUSG00000067851	ADP-ribosylation factor guanine nucleotide- exchange factor 1(brefeldin A-inhibited) [Source:MGI Symbol;Acc:MGI:2442988]	2.58496	3.47172	5.57129	5.02469	5.14048
Enhancers_Profile1	Region_12	1	10261227	10261825	Arfgef1	ENSMUSG00000067851	ADP-ribosylation factor guanine nucleotide- exchange factor 1(brefeldin A-inhibited) [Source:MGI Symbol;Acc:MGI:2442988]	4.52356	4.24933	6.50417	6.12779	5.78684
Enhancers_Profile1	Region_13	1	10314834	10315313	Cpa6	ENSMUSG00000042501	carboxypeptidase A6 [Source:MGI Symbol;Acc:MGI:3045348]	2.32193	2.66437	5.69682	4.66212	4.42427
Enhancers_Profile1	Region_16	1	13382207	13382825	Gm29570	ENSMUSG00000101476	predicted gene 29570 [Source:MGI Symbol;Acc:MGI:5580276]	0	1.66437	4.28178	5.69607	5.61692
Enhancers_Profile1	Region_25	1	16671102	16671426	Tmem70	ENSMUSG00000025940	transmembrane protein 70 [Source:MGI Symbol;Acc:MGI:1915068]	1.58496	1.66437	4.01875	4.85477	4.61692
Enhancers_Profile1	Region_27	1	16809365	16809689	Gm5828	ENSMUSG00000091020	predicted gene 5828 [Source:MGI Symbol;Acc:MGI:3644176]	2.58496	1.66437	5.11186	5.91366	5.37181
Enhancers_Profile1	Region_39	1	23466213	23466773	Gm7784	ENSMUSG00000097920	predicted gene 7784 [Source:MGI Symbol;Acc:MGI:3645448]	3.45943	3.83429	5.24114	6.62736	6.07635
Enhancers_Profile1	Region_41	1	23999016	23999942	Sdhaf4	ENSMUSG00000026154	succinate dehydrogenase complex assembly factor 4 [Source:MGI Symbol;Acc:MGI:1915252]	1.58496	1.66437	5.43379	6.10269	6.14048
Enhancers_Profile1	Region_42	1	28047771	28048246	Gm19028	ENSMUSG00000101372	predicted gene, 19028 [Source:MGI Symbol;Acc:MGI:5011213]	4.58496	3.83429	5.60371	6.45963	6.23163
Enhancers_Profile1	Region_46	1	32249511	32250000	Khdrbs2	ENSMUSG00000026058	KH domain containing, RNA binding, signal transduction associated 2 [Source:MGI Symbol;Acc:MGI:2159649]	3.58496	3.66437	5.15625	5.82439	5.52381
Enhancers_Profile1	Region_49	1	33732948	33733319	Rab23	ENSMUSG00000004768	RAB23, member RAS oncogene family [Source:MGI Symbol;Acc:MGI:99833]	2.32193	0.664366	4.11186	4.85477	4.61692
Enhancers_Profile1	Region_53	1	33916508	33916912	Dst	ENSMUSG00000026131	dystonin [Source:MGI Symbol;Acc:MGI:104627]	2.32193	2.98629	4.43379	5.47926	5.78684
Enhancers_Profile1	Region_63	1	36325825	36326438	Arid5a	ENSMUSG00000037447	AT rich interactive domain 5A (MRF1-like) [Source:MGI Symbol;Acc:MGI:2443039]	3.90689	3.83429	6.60371	6.53659	7.6056
Enhancers_Profile1	Region_64	1	36345010	36345513	Kansl3	ENSMUSG00000010453	KAT8 regulatory NSL complex subunit 3 [Source:MGI Symbol;Acc:MGI:1918055]	2.80735	0.512363	5.06605	6.24708	5.57111
Enhancers_Profile1	Region_65	1	36357148	36357614	Kansl3	ENSMUSG00000010453	KAT8 regulatory NSL complex subunit 3 [Source:MGI Symbol;Acc:MGI:1918055]	3.70044	3.66437	5.60371	6.33589	5.4749
Enhancers_Profile1	Region_69	1	37028997	37030031	Vwa3b	ENSMUSG00000050122	von Willebrand factor A domain containing 3B [Source:MGI Symbol;Acc:MGI:1918103]	5.04439	4.98629	5.72657	6.3142	6.10877
Enhancers_Profile1	Region_75	1	37357221	37357595	Inpp4a	ENSMUSG00000026113	inositol polyphosphate-4-phosphatase, type I [Source:MGI Symbol;Acc:MGI:1931123]	1	1.66437	3.69682	5.17669	4.07635
Enhancers_Profile1	Region_84	1	39151841	39152043	Mir6349	ENSMUSG00000098833	microRNA 6349 [Source:MGI Symbol;Acc:MGI:5530940]	0	0.512363	3.57129	4.35727	3.20188
Enhancers_Profile1	Region_85	1	39196848	39197256	Npas2	ENSMUSG00000026077	neuronal PAS domain protein 2 [Source:MGI Symbol;Acc:MGI:109232]	4	2.24933	5.35978	5.94223	6.04318
Enhancers_Profile1	Region_94	1	40022456	40023351	Map4k4	ENSMUSG00000026074	mitogen-activated protein kinase kinase kinase kinase 4 [Source:MGI Symbol;Acc:MGI:1349394]	3	3.98629	6.22038	6.55521	6.5942
Enhancers_Profile1	Region_95	1	40030194	40030766	Map4k4	ENSMUSG00000026074	mitogen-activated protein kinase kinase kinase kinase 4 [Source:MGI Symbol;Acc:MGI:1349394]	3.32193	2.98629	5.60371	5.69607	5.66131
Enhancers_Profile1	Region_98	1	40059200	40059582	4930456G14Rik	ENSMUSG00000102985	RIKEN cDNA 4930456G14 gene [Source:MGI Symbol;Acc:MGI:1921928]	2	2.66437	5.06605	4.51773	5.00924
Enhancers_Profile1	Region_125	1	51820518	51820947	Myo1b	ENSMUSG00000018417	myosin IB [Source:MGI Symbol;Acc:MGI:107752]	1.58496	2.24933	4.57129	4.85477	4.61692
Enhancers_Profile1	Region_130	1	52129816	52130159	Gm28177	ENSMUSG00000101628	predicted gene 28177 [Source:MGI Symbol;Acc:MGI:5578883]	2.32193	3.66437	5.96984	5.82439	6.5942
Enhancers_Profile1	Region_136	1	52799499	52799925	Inpp1	ENSMUSG00000026102	inositol polyphosphate-1-phosphatase [Source:MGI Symbol;Acc:MGI:104848]	4.70044	5.61856	6.79836	6.6792	6.76667
Enhancers_Profile1	Region_140	1	53838192	53839070	Hecw2	ENSMUSG00000042807	HECT, C2 and WW domain containing E3 ubiquitin protein ligase 2 [Source:MGI Symbol;Acc:MGI:2685817]	3.80735	4.57126	6.45171	6.92802	7.35839
Enhancers_Profile1	Region_157	1	58268366	58269031	Aox4	ENSMUSG00000038242	aldehyde oxidase 4 [Source:MGI Symbol;Acc:MGI:1919122]	2.32193	2.24933	4.63542	5.2698	3.93885
Enhancers_Profile1	Region_161	1	58719917	58720353	Cflar	ENSMUSG00000026031	CASP8 and FADD-like apoptosis regulator [Source:MGI Symbol;Acc:MGI:1336166]	4.52356	4.66437	6.11186	6.37833	6.63929
Enhancers_Profile1	Region_162	1	58722197	58722826	Cflar	ENSMUSG00000026031	CASP8 and FADD-like apoptosis regulator [Source:MGI Symbol;Acc:MGI:1336166]	2.58496	4.36481	6.08914	7.46948	7.51174
Enhancers_Profile1	Region_170	1	59608181	59609099	Gm973	ENSMUSG00000047361	predicted gene 973 [Source:MGI Symbol;Acc:MGI:2685819]	2.80735	3.98629	5.15625	6.49862	6.37181
Enhancers_Profile1	Region_175	1	60854318	60854558	Gm38137	ENSMUSG00000102549	predicted gene, 38137 [Source:MGI Symbol;Acc:MGI:5611365]	0	0.664366	4.19932	4.35727	4.20188
Enhancers_Profile1	Region_179	1	61135519	61136061	Gm11590	ENSMUSG00000082661	predicted gene 11590 [Source:MGI Symbol;Acc:MGI:3652106]	0	1.66437	4.69682	5.02469	3.42427
Enhancers_Profile1	Region_183	1	62678729	62680108	Gm11599	ENSMUSG00000084333	predicted gene 11599 [Source:MGI Symbol;Acc:MGI:3651840]	7.11894	7.03941	7.59567	7.9909	7.63929
Enhancers_Profile1	Region_188	1	62724580	62725354	Nrp2	ENSMUSG00000025969	neuropilin 2 [Source:MGI Symbol;Acc:MGI:1100492]	4.90689	4.57126	6.53812	6.72924	6.66131
Enhancers_Profile1	Region_198	1	64139456	64140176	Gm13750	ENSMUSG00000086721	predicted gene 13750 [Source:MGI Symbol;Acc:MGI:3650598]	1	1.66437	3.91921	4.91366	3.93885
Enhancers_Profile1	Region_201	1	64198390	64199469	Gm28981	ENSMUSG00000101895	predicted gene 28981 [Source:MGI Symbol;Acc:MGI:5579687]	5.04439	5.41925	7.59567	6.83966	7.20188
Enhancers_Profile1	Region_215	1	66279284	66279943	Map2	ENSMUSG00000015222	microtubule-associated protein 2 [Source:MGI Symbol;Acc:MGI:97175]	5.45943	6.1238	6.93204	7.74554	7.07635
Enhancers_Profile1	Region_216	1	66320605	66321051	Map2	ENSMUSG00000015222	microtubule-associated protein 2 [Source:MGI Symbol;Acc:MGI:97175]	3	3.47172	5.01875	5.35727	4.61692
Enhancers_Profile1	Region_217	1	66649502	66650392	Unc80	ENSMUSG00000055567	unc-80, NALCN activator [Source:MGI Symbol;Acc:MGI:2652882]	4.39232	5.36481	7.06605	7.58269	7.77679
Enhancers_Profile1	Region_218	1	66668941	66669341	Unc80	ENSMUSG00000055567	unc-80, NALCN activator [Source:MGI Symbol;Acc:MGI:2652882]	-0.152003	0.512363	5.01875	5.91366	6.07635
Enhancers_Profile1	Region_219	1	66712973	66713358	Rpe	ENSMUSG00000026005	ribulose-5-phosphate-3-epimerase [Source:MGI Symbol;Acc:MGI:1913896]	2.80735	3.66437	5.11186	5.79337	6.10877
Enhancers_Profile1	Region_220	1	66841901	66842405	Acadl	ENSMUSG00000026003	acyl-Coenzyme A dehydrogenase, long-chain [Source:MGI Symbol;Acc:MGI:87866]	3.70044	4.1238	6.89322	7.16462	7.33116
Enhancers_Profile1	Region_221	1	66859455	66859754	Acadl	ENSMUSG00000026003	acyl-Coenzyme A dehydrogenase, long-chain [Source:MGI Symbol;Acc:MGI:87866]	4.64386	4.57126	6.24114	5.82439	5.4749
Enhancers_Profile1	Region_224	1	66878320	66878703	Gm25832	ENSMUSG00000077328	predicted gene, 25832 [Source:MGI Symbol;Acc:MGI:5455609]	2.32193	2.24933	4.91921	5.02469	4.52381
Enhancers_Profile1	Region_225	1	67397949	67398452	Gm15668	ENSMUSG00000086204	predicted gene 15668 [Source:MGI Symbol;Acc:MGI:3783110]	2	0.512363	5.75571	5.2698	5.14048
Enhancers_Profile1	Region_226	1	69382483	69382730	Pced1c-ps	ENSMUSG00000101387	PC-esterase domain containing 1C, pseudogene [Source:MGI Symbol;Acc:MGI:3644590]	-0.152003	0.664366	3.11186	5.12779	5.07635
Enhancers_Profile1	Region_227	1	69496209	69496410	Gm29113	ENSMUSG00000100354	predicted gene 29113 [Source:MGI Symbol;Acc:MGI:5579819]	2	2.24933	4.91921	3.97024	3.61692
Enhancers_Profile1	Region_233	1	71757941	71758365	Gm5256	ENSMUSG00000100319	predicted gene 5256 [Source:MGI Symbol;Acc:MGI:3644836]	0	0.664366	3.8123	5.3142	4.20188
Enhancers_Profile1	Region_234	1	71760290	71760763	Gm5256	ENSMUSG00000100319	predicted gene 5256 [Source:MGI Symbol;Acc:MGI:3644836]	3	4.1238	5.32131	5.62736	5.42427
Enhancers_Profile1	Region_244	1	74116238	74116560	Tns1	ENSMUSG00000055322	tensin 1 [Source:MGI Symbol;Acc:MGI:104552]	2	2.24933	4.11186	5.59173	4.52381
Enhancers_Profile1	Region_255	1	74677921	74678258	Ttll4	ENSMUSG00000033257	tubulin tyrosine ligase-like family, member 4 [Source:MGI Symbol;Acc:MGI:1914784]	2.58496	1.66437	3.8123	5.07716	4.42427
Enhancers_Profile1	Region_268	1	80167733	80168264	9830004L10Rik	ENSMUSG00000099552	RIKEN cDNA 9830004L10 gene [Source:MGI Symbol;Acc:MGI:3642808]	2.32193	1.66437	6.06605	5.59173	5.70438
Enhancers_Profile1	Region_272	1	80613441	80613891	Dock10	ENSMUSG00000038608	dedicator of cytokinesis 10 [Source:MGI Symbol;Acc:MGI:2146320]	4	2.98629	5.28178	6.12779	5.93885
Enhancers_Profile1	Region_279	1	82761507	82762335	Tm4sf20	ENSMUSG00000026149	transmembrane 4 L six family member 20 [Source:MGI Symbol;Acc:MGI:1913511]	6.40939	6.05668	7.10054	7.17669	7.12471
Enhancers_Profile1	Region_281	1	82831730	82832160	Gm22396	ENSMUSG00000093782	predicted gene, 22396 [Source:MGI Symbol;Acc:MGI:5452173]	1	0.664366	3.28178	5.02469	5.61692
Enhancers_Profile1	Region_282	1	84237730	84238276	Pid1	ENSMUSG00000045658	phosphotyrosine interaction domain containing 1 [Source:MGI Symbol;Acc:MGI:2138391]	2.80735	2.98629	5.15625	5.88451	5.52381
Enhancers_Profile1	Region_290	1	85734742	85735116	A630001G21Rik	ENSMUSG00000052760	RIKEN cDNA A630001G21 gene [Source:MGI Symbol;Acc:MGI:2443131]	4.24793	4.47172	5.63542	6.15245	5.57111
Enhancers_Profile1	Region_299	1	86344201	86344654	Ncl	ENSMUSG00000026234	nucleolin [Source:MGI Symbol;Acc:MGI:97286]	4.70044	4.1238	5.57129	5.79337	5.4749
Enhancers_Profile1	Region_306	1	87550806	87551338	Ngef	ENSMUSG00000026259	neuronal guanine nucleotide exchange factor [Source:MGI Symbol;Acc:MGI:1858414]	2	0.664366	5.15625	6.20054	6.42427
Enhancers_Profile1	Region_307	1	87555090	87555354	Ngef	ENSMUSG00000026259	neuronal guanine nucleotide exchange factor [Source:MGI Symbol;Acc:MGI:1858414]	2.58496	2.66437	4.43379	6.10269	5.4749
Enhancers_Profile1	Region_323	1	89302491	89302868	Gm28342	ENSMUSG00000101288	predicted gene 28342 [Source:MGI Symbol;Acc:MGI:5579048]	3.80735	4.66437	5.60371	5.3142	5.42427
Enhancers_Profile1	Region_324	1	89338761	89339346	Gm28342	ENSMUSG00000101288	predicted gene 28342 [Source:MGI Symbol;Acc:MGI:5579048]	-0.152003	0.512363	4.63542	5.35727	5.31736
Enhancers_Profile1	Region_328	1	91010085	91010857	Lrrfip1	ENSMUSG00000026305	leucine rich repeat (in FLII) interacting protein 1 [Source:MGI Symbol;Acc:MGI:1342770]	4.24793	3.47172	5.43379	5.66212	5.26077
Enhancers_Profile1	Region_336	1	91257820	91258360	Ube2f	ENSMUSG00000034343	ubiquitin-conjugating enzyme E2F (putative) [Source:MGI Symbol;Acc:MGI:1915171]	3.45943	3.83429	5.57129	4.85477	5.07635
Enhancers_Profile1	Region_351	1	93029465	93029841	Kif1a	ENSMUSG00000014602	kinesin family member 1A [Source:MGI Symbol;Acc:MGI:108391]	3	3.47172	5.57129	5.224	6.07635
Enhancers_Profile1	Region_357	1	93485315	93485605	2002-09-01	ENSMUSG00000026276	septin 2 [Source:MGI Symbol;Acc:MGI:97298]	0	0.512363	3.69682	4.79337	5.00924
Enhancers_Profile1	Region_361	1	93748661	93748961	Thap4	ENSMUSG00000026279	THAP domain containing 4 [Source:MGI Symbol;Acc:MGI:1914276]	0	0.512363	4.43379	4.17669	4.42427
Enhancers_Profile1	Region_380	1	98713037	98713352	Gm29460	ENSMUSG00000099686	predicted gene 29460 [Source:MGI Symbol;Acc:MGI:5580166]	3.45943	3.98629	5.43379	5.99772	5.97447
Enhancers_Profile1	Region_386	1	105925504	105926127	Gm26214	ENSMUSG00000089206	predicted gene, 26214 [Source:MGI Symbol;Acc:MGI:5455991]	2.80735	1.66437	5.66645	6.82439	6.72544
Enhancers_Profile1	Region_387	1	105964629	105965612	Gm18801	ENSMUSG00000099448	predicted gene, 18801 [Source:MGI Symbol;Acc:MGI:5010986]	7.82655	7.58323	8.07186	8.28661	8.20188
Enhancers_Profile1	Region_393	1	106350910	106351278	Phlpp1	ENSMUSG00000044340	PH domain and leucine rich repeat protein phosphatase 1 [Source:MGI Symbol;Acc:MGI:2138327]	-0.152003	0.664366	2.91921	5.02469	5.14048
Enhancers_Profile1	Region_396	1	106522848	106523486	Bcl2	ENSMUSG00000057329	B cell leukemia/lymphoma 2 [Source:MGI Symbol;Acc:MGI:88138]	2.32193	2.98629	5.50417	6.224	5.66131
Enhancers_Profile1	Region_398	1	106619050	106619542	Bcl2	ENSMUSG00000057329	B cell leukemia/lymphoma 2 [Source:MGI Symbol;Acc:MGI:88138]	1.58496	1.66437	4.57129	5.2698	5.4749
Enhancers_Profile1	Region_404	1	118380207	118380864	Clasp1	ENSMUSG00000064302	CLIP associating protein 1 [Source:MGI Symbol;Acc:MGI:1923957]	5.75489	4.66437	7.16714	6.6792	6.76667
Enhancers_Profile1	Region_405	1	118396611	118396803	Clasp1	ENSMUSG00000064302	CLIP associating protein 1 [Source:MGI Symbol;Acc:MGI:1923957]	-0.152003	0.664366	3.57129	4.91366	4.31736
Enhancers_Profile1	Region_406	1	118507303	118507764	Clasp1	ENSMUSG00000064302	CLIP associating protein 1 [Source:MGI Symbol;Acc:MGI:1923957]	3.32193	3.24933	5.24114	5.3142	5.4749
Enhancers_Profile1	Region_418	1	125568131	125569324	Slc35f5	ENSMUSG00000026342	solute carrier family 35, member F5 [Source:MGI Symbol;Acc:MGI:1921400]	-0.152003	2.66437	5.53812	6.72924	6.93885
Enhancers_Profile1	Region_419	1	125576536	125577400	Slc35f5	ENSMUSG00000026342	solute carrier family 35, member F5 [Source:MGI Symbol;Acc:MGI:1921400]	3.16993	3.47172	5.24114	6.37833	5.82637
Enhancers_Profile1	Region_420	1	126763208	126763533	Nckap5	ENSMUSG00000049690	NCK-associated protein 5 [Source:MGI Symbol;Acc:MGI:2686394]	-0.152003	1.66437	3.43379	4.91366	4.20188
Enhancers_Profile1	Region_427	1	128386338	128386788	Dars	ENSMUSG00000026356	aspartyl-tRNA synthetase [Source:MGI Symbol;Acc:MGI:2442544]	4.39232	4.47172	6.17795	5.72924	5.4749
Enhancers_Profile1	Region_436	1	131038032	131038507	Il10	ENSMUSG00000016529	interleukin 10 [Source:MGI Symbol;Acc:MGI:96537]	5.64386	5.75183	6.57129	6.86972	7.33116
Enhancers_Profile1	Region_459	1	132388791	132389144	Tmcc2	ENSMUSG00000042066	transmembrane and coiled-coil domains 2 [Source:MGI Symbol;Acc:MGI:1916125]	2.32193	2.66437	5.19932	4.97024	4.86485
Enhancers_Profile1	Region_469	1	134752577	134752770	Syt2	ENSMUSG00000026452	synaptotagmin II [Source:MGI Symbol;Acc:MGI:99666]	3.16993	3.24933	5.11186	4.91366	4.61692
Enhancers_Profile1	Region_476	1	135527912	135528365	Nav1	ENSMUSG00000009418	neuron navigator 1 [Source:MGI Symbol;Acc:MGI:2183683]	1	1.66437	4.19932	5.51773	4.31736
Enhancers_Profile1	Region_482	1	135740169	135740548	Csrp1	ENSMUSG00000026421	cysteine and glycine-rich protein 1 [Source:MGI Symbol;Acc:MGI:88549]	1.58496	2.24933	4.86674	5.55521	4.93885
Enhancers_Profile1	Region_490	1	136617299	136617730	Platr23	ENSMUSG00000097229	pluripotency associated transcript 23 [Source:MGI Symbol;Acc:MGI:5477092]	1.58496	1.66437	4.63542	4.91366	4.20188
Enhancers_Profile1	Region_492	1	136675648	136676593	Gm19705	ENSMUSG00000097113	predicted gene, 19705 [Source:MGI Symbol;Acc:MGI:5011890]	3.45943	4.24933	5.39726	5.12779	4.93885
Enhancers_Profile1	Region_493	1	136683351	136684139	Gm19705	ENSMUSG00000097113	predicted gene, 19705 [Source:MGI Symbol;Acc:MGI:5011890]	6.72792	6.41925	8.00667	7.25849	7.76667
Enhancers_Profile1	Region_494	1	136685237	136685902	Gm19705	ENSMUSG00000097113	predicted gene, 19705 [Source:MGI Symbol;Acc:MGI:5011890]	6.74147	6.47172	7.74121	7.80119	7.70438
Enhancers_Profile1	Region_505	1	138995022	138995496	Dennd1b	ENSMUSG00000056268	DENN/MADD domain containing 1B [Source:MGI Symbol;Acc:MGI:2447812]	3.58496	2.66437	4.63542	5.99772	5.61692
Enhancers_Profile1	Region_508	1	143286349	143286801	Gm5835	ENSMUSG00000101795	predicted gene 5835 [Source:MGI Symbol;Acc:MGI:3643957]	1	1.66437	4.75571	3.85477	4.20188
Enhancers_Profile1	Region_509	1	143307456	143307946				3	2.24933	5.01875	5.59173	4.52381
Enhancers_Profile1	Region_510	1	143309219	143309746				0	1.66437	4.19932	4.51773	4.70438
Enhancers_Profile1	Region_511	1	143464880	143465308	Cdc73	ENSMUSG00000026361	cell division cycle 73, Paf1/RNA polymerase II complex component [Source:MGI Symbol;Acc:MGI:2384876]	3.70044	2.98629	5.72657	5.39909	6.23163
Enhancers_Profile1	Region_512	1	143466035	143466449	Cdc73	ENSMUSG00000026361	cell division cycle 73, Paf1/RNA polymerase II complex component [Source:MGI Symbol;Acc:MGI:2384876]	4.16993	4.57126	6.5548	5.59173	5.93885
Enhancers_Profile1	Region_519	1	144215288	144215820	Rbm6-ps2	ENSMUSG00000100389	RNA binding motif protein 6, pseudogene 2 [Source:MGI Symbol;Acc:MGI:1889581]	4.58496	4.36481	6.86674	7.3142	7.26077
Enhancers_Profile1	Region_527	1	144569789	144570319	Rgs21	ENSMUSG00000098509	regulator of G-protein signalling 21 [Source:MGI Symbol;Acc:MGI:3645243]	0	0.512363	4.8123	4.07716	3.61692
Enhancers_Profile1	Region_533	1	149946975	149947787	Pla2g4a	ENSMUSG00000056220	phospholipase A2, group IVA (cytosolic, calcium-dependent) [Source:MGI Symbol;Acc:MGI:1195256]	6.06609	5.70876	6.89322	6.83966	6.99196
Enhancers_Profile1	Region_534	1	149957567	149958085	Pla2g4a	ENSMUSG00000056220	phospholipase A2, group IVA (cytosolic, calcium-dependent) [Source:MGI Symbol;Acc:MGI:1195256]	4	3.24933	5.24114	6.64484	6.97447
Enhancers_Profile1	Region_535	1	150015138	150015876	Gm19136	ENSMUSG00000099701	predicted gene, 19136 [Source:MGI Symbol;Acc:MGI:5011321]	-0.152003	0.664366	4.35978	5.91366	5.4749
Enhancers_Profile1	Region_547	1	151103614	151104125	Gm19087	ENSMUSG00000100595	predicted gene, 19087 [Source:MGI Symbol;Acc:MGI:5011272]	4.16993	3.24933	5.63542	5.76166	5.14048
Enhancers_Profile1	Region_560	1	151974344	151974789	1700025G04Rik	ENSMUSG00000032666	RIKEN cDNA 1700025G04 gene [Source:MGI Symbol;Acc:MGI:1916649]	2.58496	1.66437	5.06605	5.76166	4.78684
Enhancers_Profile1	Region_572	1	152914543	152915208	Smg7	ENSMUSG00000042772	Smg-7 homolog, nonsense mediated mRNA decay factor (C. elegans) [Source:MGI Symbol;Acc:MGI:2682334]	1.58496	2.24933	3.8123	5.3142	4.93885
Enhancers_Profile1	Region_574	1	153351012	153351817	Lamc1	ENSMUSG00000026478	laminin, gamma 1 [Source:MGI Symbol;Acc:MGI:99914]	4.58496	4.24933	5.78428	6.49862	6.63929
Enhancers_Profile1	Region_580	1	153585717	153586243	Gm6652	ENSMUSG00000099858	predicted gene 6652 [Source:MGI Symbol;Acc:MGI:3647244]	0	0.664366	3.28178	3.43973	5.26077
Enhancers_Profile1	Region_582	1	153836068	153836412	Rgsl1	ENSMUSG00000042641	regulator of G-protein signaling like 1 [Source:MGI Symbol;Acc:MGI:2685048]	2	0.512363	3.43379	4.43973	4.20188
Enhancers_Profile1	Region_606	1	156710808	156711394	Fam20b	ENSMUSG00000033557	family with sequence similarity 20, member B [Source:MGI Symbol;Acc:MGI:2443990]	2.58496	3.24933	6.17795	6.02469	5.82637
Enhancers_Profile1	Region_610	1	156956294	156956834	Gm28694	ENSMUSG00000101768	predicted gene 28694 [Source:MGI Symbol;Acc:MGI:5579400]	4.70044	5.24933	6.43379	6.20054	6.23163
Enhancers_Profile1	Region_619	1	159033837	159034144	Pappa2	ENSMUSG00000073530	pappalysin 2 [Source:MGI Symbol;Acc:MGI:3051647]	1	1.66437	4.57129	4.07716	4.07635
Enhancers_Profile1	Region_620	1	159035435	159036098	Pappa2	ENSMUSG00000073530	pappalysin 2 [Source:MGI Symbol;Acc:MGI:3051647]	1	2.24933	5.35978	5.59173	5.52381
Enhancers_Profile1	Region_623	1	159922845	159923530	Tnr	ENSMUSG00000015829	tenascin R [Source:MGI Symbol;Acc:MGI:99516]	5.97728	6.49726	7.34068	7.49862	7.66131
Enhancers_Profile1	Region_624	1	159989417	159989959	Gm24719	ENSMUSG00000088145	predicted gene, 24719 [Source:MGI Symbol;Acc:MGI:5454496]	2.58496	2.24933	5.35978	4.72924	3.78684
Enhancers_Profile1	Region_625	1	160054170	160054781	4930523C07Rik	ENSMUSG00000090394	RIKEN cDNA 4930523C07 gene [Source:MGI Symbol;Acc:MGI:1914897]	5	5.61856	6.37864	6.99772	6.7462
Enhancers_Profile1	Region_629	1	160300067	160300373	Rabgap1l	ENSMUSG00000026721	RAB GTPase activating protein 1-like [Source:MGI Symbol;Acc:MGI:1352507]	3	2.98629	5.01875	5.12779	4.93885
Enhancers_Profile1	Region_634	1	161482107	161482679	Tnfsf18	ENSMUSG00000066755	tumor necrosis factor (ligand) superfamily, member 18 [Source:MGI Symbol;Acc:MGI:2673064]	6.08746	5.18793	6.95735	7.36784	7.41134
Enhancers_Profile1	Region_635	1	161500303	161501156	Tnfsf18	ENSMUSG00000066755	tumor necrosis factor (ligand) superfamily, member 18 [Source:MGI Symbol;Acc:MGI:2673064]	4.9542	4.98629	6.57129	7.51773	7.44981
Enhancers_Profile1	Region_637	1	161613552	161614082	Gm25488	ENSMUSG00000089353	predicted gene, 25488 [Source:MGI Symbol;Acc:MGI:5455265]	2	2.98629	4.96984	5.43973	5.42427
Enhancers_Profile1	Region_639	1	161734605	161735375	Gm15429	ENSMUSG00000040323	predicted pseudogene 15429 [Source:MGI Symbol;Acc:MGI:3642423]	6.20945	6.41925	7.13422	7.88451	7.86485
Enhancers_Profile1	Region_643	1	161885776	161886087	Gm31925	ENSMUSG00000103158	predicted gene, 31925 [Source:MGI Symbol;Acc:MGI:5591084]	1.58496	1.66437	4.69682	5.66212	5.14048
Enhancers_Profile1	Region_646	1	162388393	162389072	Dnm3	ENSMUSG00000040265	dynamin 3 [Source:MGI Symbol;Acc:MGI:1341299]	3.32193	3.83429	5.78428	7.34662	6.7462
Enhancers_Profile1	Region_649	1	162618153	162618579	Gm5705	ENSMUSG00000091743	predicted gene 5705 [Source:MGI Symbol;Acc:MGI:3643224]	2.58496	2.98629	5.15625	5.62736	4.42427
Enhancers_Profile1	Region_651	1	163198562	163199086	Prrx1	ENSMUSG00000026586	paired related homeobox 1 [Source:MGI Symbol;Acc:MGI:97712]	1	1.66437	4.57129	5.76166	4.93885
Enhancers_Profile1	Region_652	1	163273099	163273504	Prrx1	ENSMUSG00000026586	paired related homeobox 1 [Source:MGI Symbol;Acc:MGI:97712]	3.45943	3.98629	5.24114	6.17669	6.72544
Enhancers_Profile1	Region_654	1	163291981	163292311	Prrx1	ENSMUSG00000026586	paired related homeobox 1 [Source:MGI Symbol;Acc:MGI:97712]	0	2.24933	4.8123	5.69607	6.37181
Enhancers_Profile1	Region_659	1	164075293	164075763	Sell	ENSMUSG00000026581	selectin, lymphocyte [Source:MGI Symbol;Acc:MGI:98279]	4.08746	4.24933	5.57129	5.66212	5.20188
Enhancers_Profile1	Region_681	1	166730639	166731263	Gm4954	ENSMUSG00000085841	predicted gene 4954 [Source:MGI Symbol;Acc:MGI:3648917]	3.16993	3.24933	5.53812	6.79337	6.37181
Enhancers_Profile1	Region_685	1	168460156	168460722	Pbx1	ENSMUSG00000052534	pre B cell leukemia homeobox 1 [Source:MGI Symbol;Acc:MGI:97495]	-0.152003	0.664366	3.69682	4.72924	4.42427
Enhancers_Profile1	Region_691	1	170545281	170545811	Nos1ap	ENSMUSG00000038473	nitric oxide synthase 1 (neuronal) adaptor protein [Source:MGI Symbol;Acc:MGI:1917979]	2.32193	3.47172	5.15625	5.55521	5.7462
Enhancers_Profile1	Region_695	1	170702400	170702862	Atf6	ENSMUSG00000026663	activating transcription factor 6 [Source:MGI Symbol;Acc:MGI:1926157]	4.24793	4.36481	5.96984	5.82439	6.26077
Enhancers_Profile1	Region_703	1	170997823	170998790	Gm10522	ENSMUSG00000104340	predicted gene 10522 [Source:MGI Symbol;Acc:MGI:3642357]	7.22882	7.05668	7.72657	7.86972	7.9207
Enhancers_Profile1	Region_707	1	171050873	171051130	Fcgr3	ENSMUSG00000059498	Fc receptor, IgG, low affinity III [Source:MGI Symbol;Acc:MGI:95500]	3.16993	2.24933	4.35978	5.55521	5.7462
Enhancers_Profile1	Region_715	1	171452798	171453276	F11r	ENSMUSG00000038235	F11 receptor [Source:MGI Symbol;Acc:MGI:1321398]	3.90689	2.98629	5.57129	4.72924	5.61692
Enhancers_Profile1	Region_724	1	171761829	171762917	Slamf1	ENSMUSG00000015316	signaling lymphocytic activation molecule family member 1 [Source:MGI Symbol;Acc:MGI:1351314]	4	3.98629	5.86674	7.34662	7.53578
Enhancers_Profile1	Region_729	1	172314052	172314433	Igsf8	ENSMUSG00000038034	immunoglobulin superfamily, member 8 [Source:MGI Symbol;Acc:MGI:2154090]	3.90689	3.98629	6.17795	7.10269	7.68301
Enhancers_Profile1	Region_738	1	173409100	173409394	Aim2	ENSMUSG00000037860	absent in melanoma 2 [Source:MGI Symbol;Acc:MGI:2686159]	5.78136	5.98629	6.68171	6.98405	6.90232
Enhancers_Profile1	Region_741	1	173511492	173511955	Ifi214	ENSMUSG00000070501	interferon activated gene 214 [Source:MGI Symbol;Acc:MGI:3584522]	4.70044	4.83429	6.08914	5.47926	5.7462
Enhancers_Profile1	Region_743	1	173622163	173622760	Ifi209	ENSMUSG00000043263	interferon activated gene 209 [Source:MGI Symbol;Acc:MGI:2138243]	4.80736	3.83429	5.63542	5.94223	5.86485
Enhancers_Profile1	Region_752	1	175486340	175486670	Rgs7	ENSMUSG00000026527	regulator of G protein signaling 7 [Source:MGI Symbol;Acc:MGI:1346089]	0	0.664366	4.01875	4.72924	4.42427
Enhancers_Profile1	Region_753	1	175487749	175488300	Rgs7	ENSMUSG00000026527	regulator of G protein signaling 7 [Source:MGI Symbol;Acc:MGI:1346089]	1	0.512363	4.96984	3.85477	3.78684
Enhancers_Profile1	Region_754	1	175564401	175564619	Gm36307	ENSMUSG00000103079	predicted gene, 36307 [Source:MGI Symbol;Acc:MGI:5595466]	1.58496	1.66437	4.01875	5.02469	4.70438
Enhancers_Profile1	Region_763	1	176993647	176994295	Sdccag8	ENSMUSG00000026504	serologically defined colon cancer antigen 8 [Source:MGI Symbol;Acc:MGI:1924066]	4.80736	5.1238	6.22038	5.62736	5.93885
Enhancers_Profile1	Region_764	1	177141088	177141805	Akt3	ENSMUSG00000019699	thymoma viral proto-oncogene 3 [Source:MGI Symbol;Acc:MGI:1345147]	3	3.47172	5.32131	6.02469	6.57111
Enhancers_Profile1	Region_765	1	177224879	177225358	Akt3	ENSMUSG00000019699	thymoma viral proto-oncogene 3 [Source:MGI Symbol;Acc:MGI:1345147]	1.58496	2.24933	5.60371	4.35727	4.20188
Enhancers_Profile1	Region_768	1	177470114	177470503	Gm37306	ENSMUSG00000103043	predicted gene, 37306 [Source:MGI Symbol;Acc:MGI:5610534]	4.39232	4.75183	5.63542	6.224	5.90232
Enhancers_Profile1	Region_771	1	177504100	177504406	Gm37306	ENSMUSG00000103043	predicted gene, 37306 [Source:MGI Symbol;Acc:MGI:5610534]	2.32193	0.664366	4.57129	4.66212	5.14048
Enhancers_Profile1	Region_789	1	180015937	180016276	Cdc42bpa	ENSMUSG00000026490	CDC42 binding protein kinase alpha [Source:MGI Symbol;Acc:MGI:2441841]	1.58496	2.66437	4.19932	5.39909	4.78684
Enhancers_Profile1	Region_790	1	180222033	180222463	Psen2	ENSMUSG00000010609	presenilin 2 [Source:MGI Symbol;Acc:MGI:109284]	1.58496	3.24933	4.91921	6.53659	6.95677
Enhancers_Profile1	Region_792	1	180268092	180268341	Gm31728	ENSMUSG00000102923	predicted gene, 31728 [Source:MGI Symbol;Acc:MGI:5590887]	2.32193	0.512363	4.91921	4.97024	4.70438
Enhancers_Profile1	Region_806	1	180858605	180859114	Sde2	ENSMUSG00000038806	SDE2 telomere maintenance homolog (S. pombe) [Source:MGI Symbol;Acc:MGI:2384788]	4.75489	5.1238	6.2616	6.12779	7.14048
Enhancers_Profile1	Region_808	1	180924835	180925093	Lefty1	ENSMUSG00000038793	left right determination factor 1 [Source:MGI Symbol;Acc:MGI:107405]	-0.152003	0.512363	3.91921	3.43973	4.20188
Enhancers_Profile1	Region_820	1	181921615	181922572	Enah	ENSMUSG00000022995	enabled homolog (Drosophila) [Source:MGI Symbol;Acc:MGI:108360]	5.9542	5.98629	6.85332	6.66212	6.63929
Enhancers_Profile1	Region_823	1	182100225	182100684	Srp9	ENSMUSG00000026511	signal recognition particle 9 [Source:MGI Symbol;Acc:MGI:1350930]	-0.152003	0.512363	4.50417	5.69607	4.93885
Enhancers_Profile1	Region_824	1	182131005	182131570	Srp9	ENSMUSG00000026511	signal recognition particle 9 [Source:MGI Symbol;Acc:MGI:1350930]	3.90689	4.36481	5.69682	5.3142	5.7462
Enhancers_Profile1	Region_827	1	182368531	182369081	Gm5706	ENSMUSG00000097260	predicted gene 5706 [Source:MGI Symbol;Acc:MGI:3643223]	3.70044	4.36481	5.66645	5.69607	6.04318
Enhancers_Profile1	Region_835	1	183094758	183095518	Disp1	ENSMUSG00000030768	dispatched RND transporter family member 1 [Source:MGI Symbol;Acc:MGI:1916147]	1	0.512363	5.8123	6.6792	6.37181
Enhancers_Profile1	Region_838	1	183669449	183669984	Gm8214	ENSMUSG00000090533	predicted gene 8214 [Source:MGI Symbol;Acc:MGI:3646554]	3.58496	3.47172	5.43379	5.82439	5.70438
Enhancers_Profile1	Region_842	1	184048758	184049426	Dusp10	ENSMUSG00000039384	dual specificity phosphatase 10 [Source:MGI Symbol;Acc:MGI:1927070]	6.26679	6.24933	7.38798	8.3142	8.00924
Enhancers_Profile1	Region_843	1	184053164	184053400	Dusp10	ENSMUSG00000039384	dual specificity phosphatase 10 [Source:MGI Symbol;Acc:MGI:1927070]	4.52356	4.47172	6.06605	6.2698	6.17151
Enhancers_Profile1	Region_844	1	184062843	184063242	Dusp10	ENSMUSG00000039384	dual specificity phosphatase 10 [Source:MGI Symbol;Acc:MGI:1927070]	1.58496	2.24933	4.50417	5.39909	4.20188
Enhancers_Profile1	Region_846	1	184082987	184083447	Dusp10	ENSMUSG00000039384	dual specificity phosphatase 10 [Source:MGI Symbol;Acc:MGI:1927070]	2.32193	3.66437	5.39726	5.79337	6.28934
Enhancers_Profile1	Region_853	1	184908352	184908897	Mark1	ENSMUSG00000026620	MAP/microtubule affinity regulating kinase 1 [Source:MGI Symbol;Acc:MGI:2664902]	3.58496	2.98629	5.66645	5.79337	5.20188
Enhancers_Profile1	Region_857	1	189868075	189868385	Ptpn14	ENSMUSG00000026604	protein tyrosine phosphatase, non-receptor type 14 [Source:MGI Symbol;Acc:MGI:102467]	2.58496	3.66437	5.06605	6.3142	6.4749
Enhancers_Profile1	Region_859	1	189875727	189876018	Ptpn14	ENSMUSG00000026604	protein tyrosine phosphatase, non-receptor type 14 [Source:MGI Symbol;Acc:MGI:102467]	3.80735	3.47172	5.24114	5.69607	5.78684
Enhancers_Profile1	Region_879	1	191592221	191593025	Ints7	ENSMUSG00000037461	integrator complex subunit 7 [Source:MGI Symbol;Acc:MGI:1924315]	3.32193	4.36481	6.22038	6.07716	6.49956
Enhancers_Profile1	Region_880	1	191609485	191610137	Ints7	ENSMUSG00000037461	integrator complex subunit 7 [Source:MGI Symbol;Acc:MGI:1924315]	1	1.66437	4.28178	5.91366	5.82637
Enhancers_Profile1	Region_889	1	192931785	192932296	Syt14	ENSMUSG00000016200	synaptotagmin XIV [Source:MGI Symbol;Acc:MGI:2444490]	3.32193	2.66437	5.86674	6.45963	6.20188
Enhancers_Profile1	Region_890	1	192939082	192939419	Syt14	ENSMUSG00000016200	synaptotagmin XIV [Source:MGI Symbol;Acc:MGI:2444490]	2	2.98629	5.11186	4.51773	4.61692
Enhancers_Profile1	Region_897	1	193922712	193923064	Gm21362	ENSMUSG00000104182	predicted gene, 21362 [Source:MGI Symbol;Acc:MGI:5434717]	1	1.66437	5.15625	4.2698	4.70438
Enhancers_Profile1	Region_6165	2	3700582	3700806	Fam107b	ENSMUSG00000026655	family with sequence similarity 107, member B [Source:MGI Symbol;Acc:MGI:1913790]	2	2.24933	4.63542	3.59173	3.78684
Enhancers_Profile1	Region_6173	2	4932268	4932736	Phyh	ENSMUSG00000026664	phytanoyl-CoA hydroxylase [Source:MGI Symbol;Acc:MGI:891978]	1	1.66437	3.69682	5.17669	4.42427
Enhancers_Profile1	Region_6176	2	5392349	5393262	Camk1d	ENSMUSG00000039145	calcium/calmodulin-dependent protein kinase ID [Source:MGI Symbol;Acc:MGI:2442190]	2.80735	3.24933	4.63542	6.47926	5.70438
Enhancers_Profile1	Region_6179	2	5851089	5851853	Nudt5	ENSMUSG00000025817	nudix (nucleoside diphosphate linked moiety X)-type motif 5 [Source:MGI Symbol;Acc:MGI:1858232]	1	0.664366	4.86674	5.79337	5.97447
Enhancers_Profile1	Region_6190	2	10343500	10343821	Gm13261	ENSMUSG00000086748	predicted gene 13261 [Source:MGI Symbol;Acc:MGI:3650831]	1	0.664366	3.8123	4.91366	4.20188
Enhancers_Profile1	Region_6192	2	10351212	10351419	Gm13261	ENSMUSG00000086748	predicted gene 13261 [Source:MGI Symbol;Acc:MGI:3650831]	2.80735	3.47172	4.57129	5.94223	5.86485
Enhancers_Profile1	Region_6193	2	10352974	10353353	Gm13261	ENSMUSG00000086748	predicted gene 13261 [Source:MGI Symbol;Acc:MGI:3650831]	4.24793	3.83429	5.15625	5.76166	5.86485
Enhancers_Profile1	Region_6195	2	11187160	11187692	Prkcq	ENSMUSG00000026778	protein kinase C, theta [Source:MGI Symbol;Acc:MGI:97601]	5.20945	5.41925	6.34068	6.62736	6.20188
Enhancers_Profile1	Region_6201	2	11513125	11513513	Pfkfb3	ENSMUSG00000026773	6-phosphofructo-2-kinase/fructose-2,6- biphosphatase 3 [Source:MGI Symbol;Acc:MGI:2181202]	3.90689	3.83429	5.75571	5.51773	5.70438
Enhancers_Profile1	Region_6204	2	11530060	11530535	Pfkfb3	ENSMUSG00000026773	6-phosphofructo-2-kinase/fructose-2,6- biphosphatase 3 [Source:MGI Symbol;Acc:MGI:2181202]	3	3.98629	5.43379	6.37833	6.57111
Enhancers_Profile1	Region_6213	2	12059618	12060114	Gm13310	ENSMUSG00000080801	predicted gene 13310 [Source:MGI Symbol;Acc:MGI:3650665]	0	0.664366	2.91921	4.91366	3.93885
Enhancers_Profile1	Region_6226	2	16212738	16213279	Malrd1	ENSMUSG00000075520	MAM and LDL receptor class A domain containing 1 [Source:MGI Symbol;Acc:MGI:1928271]	3.80735	3.83429	5.96984	6.47926	6.37181
Enhancers_Profile1	Region_6230	2	18145573	18146231	Mllt10	ENSMUSG00000026743	myeloid/lymphoid or mixed-lineage leukemia; translocated to, 10 [Source:MGI Symbol;Acc:MGI:1329038]	0	2.24933	5.01875	6.02469	5.14048
Enhancers_Profile1	Region_6231	2	18765532	18766095	Gm20539	ENSMUSG00000092353	predicted gene 20539 [Source:MGI Symbol;Acc:MGI:5142004]	3.80735	4.57126	5.83978	6.15245	5.7462
Enhancers_Profile1	Region_6233	2	18821200	18822199	Carlr	ENSMUSG00000097638	cardiac and apoptosis-related long non- coding RNA [Source:MGI Symbol;Acc:MGI:1914024]	6	6.15622	7.06605	7.28103	6.76667
Enhancers_Profile1	Region_6234	2	18880541	18880770	Pip4k2a	ENSMUSG00000026737	phosphatidylinositol-5-phosphate 4-kinase, type II, alpha [Source:MGI Symbol;Acc:MGI:1298206]	-0.152003	0.664366	3.91921	4.59173	4.31736
Enhancers_Profile1	Region_6264	2	24384626	24385602	Psd4	ENSMUSG00000026979	pleckstrin and Sec7 domain containing 4 [Source:MGI Symbol;Acc:MGI:2674093]	4.75489	5.61856	6.69682	6.79337	6.84574
Enhancers_Profile1	Region_6279	2	26597870	26598343	Gm20532	ENSMUSG00000092356	predicted gene 20532 [Source:MGI Symbol;Acc:MGI:5141997]	2.80735	3.24933	5.66645	5.47926	4.42427
Enhancers_Profile1	Region_6295	2	28440905	28441145	Ppp1r26	ENSMUSG00000035829	protein phosphatase 1, regulatory subunit 26 [Source:MGI Symbol;Acc:MGI:2685193]	2.32193	1.66437	5.19932	5.39909	5.31736
Enhancers_Profile1	Region_6297	2	28523826	28524172	Ralgds	ENSMUSG00000026821	ral guanine nucleotide dissociation stimulator [Source:MGI Symbol;Acc:MGI:107485]	3.16993	4.36481	5.83978	6.02469	6.28934
Enhancers_Profile1	Region_6308	2	30463742	30464694	Ier5l	ENSMUSG00000089762	immediate early response 5-like [Source:MGI Symbol;Acc:MGI:1919750]	5.70044	6.18793	7.52125	7.46948	7.05986
Enhancers_Profile1	Region_6331	2	33079134	33079546	Garnl3	ENSMUSG00000038860	GTPase activating RANGAP domain-like 3 [Source:MGI Symbol;Acc:MGI:2139309]	1	0.664366	3.69682	4.85477	3.78684
Enhancers_Profile1	Region_6334	2	33257858	33258089	Ralgps1	ENSMUSG00000038831	Ral GEF with PH domain and SH3 binding motif 1 [Source:MGI Symbol;Acc:MGI:1922008]	1	0.664366	4.35978	5.17669	4.31736
Enhancers_Profile1	Region_6339	2	34727137	34727630	Gapvd1	ENSMUSG00000026867	GTPase activating protein and VPS9 domains 1 [Source:MGI Symbol;Acc:MGI:1913941]	3	2.98629	4.28178	5.35727	4.52381
Enhancers_Profile1	Region_6342	2	34790180	34790720	Rabepk	ENSMUSG00000070953	Rab9 effector protein with kelch motifs [Source:MGI Symbol;Acc:MGI:2139530]	4.24793	4.75183	5.86674	5.51773	5.61692
Enhancers_Profile1	Region_6353	2	35447549	35447777	Ggta1	ENSMUSG00000035778	glycoprotein galactosyltransferase alpha 1, 3 [Source:MGI Symbol;Acc:MGI:95704]	2	3.24933	4.63542	5.66212	5.20188
Enhancers_Profile1	Region_6360	2	37430645	37431433	Zbtb6	ENSMUSG00000066798	zinc finger and BTB domain containing 6 [Source:MGI Symbol;Acc:MGI:2442998]	6.80735	7.03941	7.46941	7.43973	7.31736
Enhancers_Profile1	Region_6367	2	38497514	38498185	Gm44062	ENSMUSG00000107883	predicted gene, 44062 [Source:MGI Symbol;Acc:MGI:5690454]	4.32193	4.57126	5.46941	6.07716	6.00924
Enhancers_Profile1	Region_6369	2	38508982	38509598	Nek6	ENSMUSG00000026749	NIMA (never in mitosis gene a)-related expressed kinase 6 [Source:MGI Symbol;Acc:MGI:1891638]	4.90689	4.1238	6.13422	6.72924	6.76667
Enhancers_Profile1	Region_6374	2	43548088	43548529	Kynu	ENSMUSG00000026866	kynureninase (L-kynurenine hydrolase) [Source:MGI Symbol;Acc:MGI:1918039]	2	1.66437	4.57129	6.49862	6.17151
Enhancers_Profile1	Region_6378	2	44952810	44953364	Gtdc1	ENSMUSG00000036890	glycosyltransferase-like domain containing 1 [Source:MGI Symbol;Acc:MGI:2444269]	4.32193	4.75183	5.86674	6.49862	6.57111
Enhancers_Profile1	Region_6379	2	45085506	45086199	Zeb2	ENSMUSG00000026872	zinc finger E-box binding homeobox 2 [Source:MGI Symbol;Acc:MGI:1344407]	4.52356	4.91229	6.58759	7.224	7.65034
Enhancers_Profile1	Region_6381	2	45191680	45192050	Gm28643	ENSMUSG00000100135	predicted gene 28643 [Source:MGI Symbol;Acc:MGI:5579349]	3.16993	3.24933	4.57129	5.69607	5.52381
Enhancers_Profile1	Region_6391	2	46370816	46371399	Gm13469	ENSMUSG00000082679	predicted gene 13469 [Source:MGI Symbol;Acc:MGI:3649386]	5.49185	5.66437	7.62756	6.97024	7.35839
Enhancers_Profile1	Region_6393	2	46533282	46533697	Gm25264	ENSMUSG00000089144	predicted gene, 25264 [Source:MGI Symbol;Acc:MGI:5455041]	0	0.512363	3.28178	4.79337	3.61692
Enhancers_Profile1	Region_6394	2	48332624	48333241	Gm13481	ENSMUSG00000086353	predicted gene 13481 [Source:MGI Symbol;Acc:MGI:3651624]	4.32193	4.36481	5.72657	6.55521	6.00924
Enhancers_Profile1	Region_6395	2	48426432	48426992	Gm13481	ENSMUSG00000086353	predicted gene 13481 [Source:MGI Symbol;Acc:MGI:3651624]	1	1.66437	4.57129	5.99772	5.70438
Enhancers_Profile1	Region_6399	2	49284588	49284930	Mbd5	ENSMUSG00000036792	methyl-CpG binding domain protein 5 [Source:MGI Symbol;Acc:MGI:2138934]	1.58496	0.664366	4.35978	4.91366	5.66131
Enhancers_Profile1	Region_6402	2	50166258	50166651	Lypd6	ENSMUSG00000050447	LY6/PLAUR domain containing 6 [Source:MGI Symbol;Acc:MGI:2443848]	0	0.664366	4.19932	4.07716	3.20188
Enhancers_Profile1	Region_6403	2	50294143	50294358	Mmadhc	ENSMUSG00000026766	methylmalonic aciduria (cobalamin deficiency) cblD type, with homocystinuria [Source:MGI Symbol;Acc:MGI:1923786]	4.16993	3.24933	5.35978	5.39909	5.97447
Enhancers_Profile1	Region_6411	2	51991344	51991892	Nmi	ENSMUSG00000026946	N-myc (and STAT) interactor [Source:MGI Symbol;Acc:MGI:1928368]	4.75489	3.98629	5.94475	5.88451	5.86485
Enhancers_Profile1	Region_6421	2	52925127	52925606	Fmnl2	ENSMUSG00000036053	formin-like 2 [Source:MGI Symbol;Acc:MGI:1918659]	6.06609	5.91229	6.89322	6.83966	6.95677
Enhancers_Profile1	Region_6424	2	52941559	52941995	Fmnl2	ENSMUSG00000036053	formin-like 2 [Source:MGI Symbol;Acc:MGI:1918659]	5.2854	4.98629	5.91921	6.43973	6.34484
Enhancers_Profile1	Region_6433	2	57407513	57408002	Gm13531	ENSMUSG00000084338	predicted gene 13531 [Source:MGI Symbol;Acc:MGI:3651643]	2.80735	3.98629	5.15625	5.76166	5.42427
Enhancers_Profile1	Region_6443	2	59616181	59616728	Tanc1	ENSMUSG00000035168	tetratricopeptide repeat, ankyrin repeat and coiled-coil containing 1 [Source:MGI Symbol;Acc:MGI:1914110]	2.32193	2.66437	5.19932	5.07716	4.61692
Enhancers_Profile1	Region_6445	2	59976374	59976775	Baz2b	ENSMUSG00000026987	bromodomain adjacent to zinc finger domain, 2B [Source:MGI Symbol;Acc:MGI:2442782]	3.58496	3.47172	5.19932	5.55521	5.52381
Enhancers_Profile1	Region_6454	2	60504758	60505508	Pla2r1	ENSMUSG00000054580	phospholipase A2 receptor 1 [Source:MGI Symbol;Acc:MGI:102468]	3.32193	0.664366	6.52125	6.62736	7.14048
Enhancers_Profile1	Region_6456	2	60558146	60558995	Gm13583	ENSMUSG00000086578	predicted gene 13583 [Source:MGI Symbol;Acc:MGI:3650462]	-0.152003	1.66437	4.50417	5.62736	5.07635
Enhancers_Profile1	Region_6461	2	60903477	60903813	Rbms1	ENSMUSG00000026970	RNA binding motif, single stranded interacting protein 1 [Source:MGI Symbol;Acc:MGI:1861774]	4	4.24933	6.01875	5.47926	5.78684
Enhancers_Profile1	Region_6471	2	61630885	61631238	Tank	ENSMUSG00000064289	TRAF family member-associated Nf-kappa B activator [Source:MGI Symbol;Acc:MGI:107676]	2.32193	1.66437	4.01875	4.97024	4.07635
Enhancers_Profile1	Region_6478	2	62706228	62706970	Kcnh7	ENSMUSG00000059742	potassium voltage-gated channel, subfamily H (eag-related), member 7 [Source:MGI Symbol;Acc:MGI:2159566]	3.58496	4.24933	5.8123	6.39909	6.39828
Enhancers_Profile1	Region_6490	2	68965022	68965475	Cers6	ENSMUSG00000027035	ceramide synthase 6 [Source:MGI Symbol;Acc:MGI:2442564]	1	0.664366	5.75571	5.76166	4.93885
Enhancers_Profile1	Region_6495	2	69401177	69401645	Dhrs9	ENSMUSG00000027068	dehydrogenase/reductase (SDR family) member 9 [Source:MGI Symbol;Acc:MGI:2442798]	1	0.664366	5.15625	5.62736	5.07635
Enhancers_Profile1	Region_6497	2	69418825	69419035	Lrp2	ENSMUSG00000027070	low density lipoprotein receptor-related protein 2 [Source:MGI Symbol;Acc:MGI:95794]	-0.152003	0.512363	3.69682	4.85477	2.61692
Enhancers_Profile1	Region_6509	2	71405648	71405939	Hat1	ENSMUSG00000027018	histone aminotransferase 1 [Source:MGI Symbol;Acc:MGI:96013]	2.32193	2.66437	5.15625	5.07716	5.52381
Enhancers_Profile1	Region_6513	2	71882470	71883012	Pdk1	ENSMUSG00000006494	pyruvate dehydrogenase kinase, isoenzyme 1 [Source:MGI Symbol;Acc:MGI:1926119]	1	0.512363	4.35978	5.79337	5.26077
Enhancers_Profile1	Region_6519	2	72785834	72786491	6430710C18Rik	ENSMUSG00000085427	RIKEN cDNA 6430710C18 gene [Source:MGI Symbol;Acc:MGI:1923468]	4.24793	2.98629	6.11186	6.224	5.7462
Enhancers_Profile1	Region_6526	2	73396810	73397503	D230022J07Rik	ENSMUSG00000087176	RIKEN cDNA D230022J07 gene [Source:MGI Symbol;Acc:MGI:2444095]	5.16993	5.36481	6.11186	6.6792	6.57111
Enhancers_Profile1	Region_6530	2	73534884	73535150	Wipf1	ENSMUSG00000075284	WAS/WASL interacting protein family, member 1 [Source:MGI Symbol;Acc:MGI:2178801]	1	2.24933	4.19932	5.224	4.52381
Enhancers_Profile1	Region_6551	2	79120786	79121247	Gm37004	ENSMUSG00000102286	predicted gene, 37004 [Source:MGI Symbol;Acc:MGI:5610232]	4.16993	4.1238	5.75571	5.62736	5.20188
Enhancers_Profile1	Region_6561	2	80176099	80176700	Gm13674	ENSMUSG00000083519	predicted gene 13674 [Source:MGI Symbol;Acc:MGI:3651408]	2.58496	0.512363	4.28178	6.07716	5.7462
Enhancers_Profile1	Region_6563	2	83625380	83626075	Zc3h15	ENSMUSG00000027091	zinc finger CCCH-type containing 15 [Source:MGI Symbol;Acc:MGI:1919747]	5.32193	5.36481	6.71177	6.43973	6.54766
Enhancers_Profile1	Region_6565	2	84211905	84212535	Gm25972	ENSMUSG00000093115	predicted gene, 25972 [Source:MGI Symbol;Acc:MGI:5455749]	1.58496	0.664366	3.57129	5.12779	4.93885
Enhancers_Profile1	Region_6570	2	84761729	84762413	Serping1	ENSMUSG00000023224	serine (or cysteine) peptidase inhibitor, clade G, member 1 [Source:MGI Symbol;Acc:MGI:894696]	1	0.664366	4.57129	4.66212	4.70438
Enhancers_Profile1	Region_6582	2	90542350	90543171	Ptprj	ENSMUSG00000025314	protein tyrosine phosphatase, receptor type, J [Source:MGI Symbol;Acc:MGI:104574]	7.45121	7.37861	8.00667	7.76166	7.73586
Enhancers_Profile1	Region_6583	2	90613007	90613284	Ptprj	ENSMUSG00000025314	protein tyrosine phosphatase, receptor type, J [Source:MGI Symbol;Acc:MGI:104574]	2.32193	0.664366	4.57129	4.79337	4.42427
Enhancers_Profile1	Region_6592	2	91483538	91483751	Lrp4	ENSMUSG00000027253	low density lipoprotein receptor-related protein 4 [Source:MGI Symbol;Acc:MGI:2442252]	-0.152003	0.664366	2.69682	4.72924	4.86485
Enhancers_Profile1	Region_6599	2	92148055	92148428	Phf21a	ENSMUSG00000058318	PHD finger protein 21A [Source:MGI Symbol;Acc:MGI:2384756]	1	1.66437	3.69682	4.97024	4.61692
Enhancers_Profile1	Region_6608	2	94217551	94217765	Mir670hg	ENSMUSG00000075020	MIR670 host gene (non-protein coding) [Source:MGI Symbol;Acc:MGI:3041234]	1	0.512363	4.63542	3.43973	4.07635
Enhancers_Profile1	Region_6619	2	102862667	102862891	Cd44	ENSMUSG00000005087	CD44 antigen [Source:MGI Symbol;Acc:MGI:88338]	1	0.664366	4.50417	3.97024	4.07635
Enhancers_Profile1	Region_6627	2	103661862	103662493	Abtb2	ENSMUSG00000032724	ankyrin repeat and BTB (POZ) domain containing 2 [Source:MGI Symbol;Acc:MGI:2139365]	2	3.24933	5.53812	6.02469	6.07635
Enhancers_Profile1	Region_6629	2	103682543	103683433	Abtb2	ENSMUSG00000032724	ankyrin repeat and BTB (POZ) domain containing 2 [Source:MGI Symbol;Acc:MGI:2139365]	4.85798	5.94977	7.18867	6.94223	6.93885
Enhancers_Profile1	Region_6630	2	103721580	103722184	Nat10	ENSMUSG00000027185	N-acetyltransferase 10 [Source:MGI Symbol;Acc:MGI:2138939]	1	2.98629	5.66645	6.2698	5.57111
Enhancers_Profile1	Region_6633	2	104337744	104338442	D430041D05Rik	ENSMUSG00000068373	RIKEN cDNA D430041D05 gene [Source:MGI Symbol;Acc:MGI:2181743]	-0.152003	0.512363	4.43379	6.02469	5.66131
Enhancers_Profile1	Region_6634	2	104450743	104451055	Hipk3	ENSMUSG00000027177	homeodomain interacting protein kinase 3 [Source:MGI Symbol;Acc:MGI:1314882]	4.08746	4.36481	5.78428	5.72924	5.42427
Enhancers_Profile1	Region_6642	2	109958936	109959603	Lgr4	ENSMUSG00000050199	leucine-rich repeat-containing G protein- coupled receptor 4 [Source:MGI Symbol;Acc:MGI:1891468]	3.16993	2.98629	5.69682	6.24708	5.78684
Enhancers_Profile1	Region_6648	2	117010986	117011595	Gm29340	ENSMUSG00000099470	predicted gene 29340 [Source:MGI Symbol;Acc:MGI:5580046]	3	2.98629	5.46941	4.51773	5.26077
Enhancers_Profile1	Region_6651	2	117172420	117172677	Spred1	ENSMUSG00000027351	sprouty protein with EVH-1 domain 1, related sequence [Source:MGI Symbol;Acc:MGI:2150016]	0	0.512363	4.57129	4.35727	3.42427
Enhancers_Profile1	Region_6656	2	117352325	117352995	Rasgrp1	ENSMUSG00000027347	RAS guanyl releasing protein 1 [Source:MGI Symbol;Acc:MGI:1314635]	4.90689	5.1238	6.32131	7.18867	6.82637
Enhancers_Profile1	Region_6662	2	118427966	118428305	Eif2ak4	ENSMUSG00000005102	eukaryotic translation initiation factor 2 alpha kinase 4 [Source:MGI Symbol;Acc:MGI:1353427]	0	0.512363	4.43379	4.07716	2.93885
Enhancers_Profile1	Region_6666	2	118540261	118541249	Bmf	ENSMUSG00000040093	BCL2 modifying factor [Source:MGI Symbol;Acc:MGI:2176433]	5.72792	6.27908	6.90627	7.53659	7.57111
Enhancers_Profile1	Region_6672	2	119242348	119242975	Spint1	ENSMUSG00000027315	serine protease inhibitor, Kunitz type 1 [Source:MGI Symbol;Acc:MGI:1338033]	3.80735	4.75183	5.57129	6.20054	6.4749
Enhancers_Profile1	Region_6673	2	119243175	119243458	Spint1	ENSMUSG00000027315	serine protease inhibitor, Kunitz type 1 [Source:MGI Symbol;Acc:MGI:1338033]	-0.152003	0.664366	3.91921	5.17669	4.61692
Enhancers_Profile1	Region_6674	2	119262896	119263428	Rhov	ENSMUSG00000034226	ras homolog family member V [Source:MGI Symbol;Acc:MGI:2444227]	5.61471	5.41925	7.71177	7.48897	8.10074
Enhancers_Profile1	Region_6675	2	119266894	119267227	Rhov	ENSMUSG00000034226	ras homolog family member V [Source:MGI Symbol;Acc:MGI:2444227]	3	3.47172	5.57129	6.3142	7.26077
Enhancers_Profile1	Region_6679	2	119358289	119358604	Chac1	ENSMUSG00000027313	ChaC, cation transport regulator 1 [Source:MGI Symbol;Acc:MGI:1916315]	4.9542	4.1238	5.89322	6.224	6.37181
Enhancers_Profile1	Region_6683	2	120291439	120291886	Pla2g4d	ENSMUSG00000070719	phospholipase A2, group IVD [Source:MGI Symbol;Acc:MGI:1925640]	1.58496	0.664366	4.19932	4.85477	5.07635
Enhancers_Profile1	Region_6687	2	120652739	120653203	Stard9	ENSMUSG00000033705	START domain containing 9 [Source:MGI Symbol;Acc:MGI:3045258]	0	1.66437	3.57129	5.66212	4.78684
Enhancers_Profile1	Region_6699	2	122407193	122407972	Slc28a2	ENSMUSG00000027219	solute carrier family 28 (sodium-coupled nucleoside transporter), member 2 [Source:MGI Symbol;Acc:MGI:1913105]	4.52356	4.57126	5.94475	6.97024	7.23163
Enhancers_Profile1	Region_6708	2	122665401	122666859	Slc30a4	ENSMUSG00000005802	solute carrier family 30 (zinc transporter), member 4 [Source:MGI Symbol;Acc:MGI:1345282]	6.26679	6.36481	7.52971	7.55521	8.10074
Enhancers_Profile1	Region_6717	2	125382148	125382685	Fbn1	ENSMUSG00000027204	fibrillin 1 [Source:MGI Symbol;Acc:MGI:95489]	2.32193	1.66437	5.19932	5.43973	5.61692
Enhancers_Profile1	Region_6719	2	125775018	125775370	Secisbp2l	ENSMUSG00000035093	SECIS binding protein 2-like [Source:MGI Symbol;Acc:MGI:1917604]	2.80735	2.66437	5.01875	5.85477	5.42427
Enhancers_Profile1	Region_6720	2	125776986	125777334	Secisbp2l	ENSMUSG00000035093	SECIS binding protein 2-like [Source:MGI Symbol;Acc:MGI:1917604]	0	2.66437	5.06605	6.15245	5.07635
Enhancers_Profile1	Region_6721	2	125972159	125972387	Galk2	ENSMUSG00000027207	galactokinase 2 [Source:MGI Symbol;Acc:MGI:1917226]	1	0.512363	3.28178	4.85477	4.70438
Enhancers_Profile1	Region_6722	2	126073266	126074036	Fam227b	ENSMUSG00000027209	family with sequence similarity 227, member B [Source:MGI Symbol;Acc:MGI:1923073]	3	3.66437	5.35978	6.24708	6.34484
Enhancers_Profile1	Region_6725	2	126483403	126483709	Atp8b4	ENSMUSG00000060131	ATPase, class I, type 8B, member 4 [Source:MGI Symbol;Acc:MGI:1859664]	2	0.664366	4.11186	4.79337	4.70438
Enhancers_Profile1	Region_6730	2	126602014	126602812	Hdc	ENSMUSG00000027360	histidine decarboxylase [Source:MGI Symbol;Acc:MGI:96062]	7.07682	6.87382	7.8123	7.60072	7.62815
Enhancers_Profile1	Region_6731	2	126606141	126606622	Hdc	ENSMUSG00000027360	histidine decarboxylase [Source:MGI Symbol;Acc:MGI:96062]	3	3.66437	7.4869	6.10269	7.21683
Enhancers_Profile1	Region_6745	2	127749590	127749849	Nphp1	ENSMUSG00000027378	nephronophthisis 1 (juvenile) homolog (human) [Source:MGI Symbol;Acc:MGI:1858233]	-0.152003	0.512363	4.11186	3.97024	3.93885
Enhancers_Profile1	Region_6746	2	127760568	127761089	Nphp1	ENSMUSG00000027378	nephronophthisis 1 (juvenile) homolog (human) [Source:MGI Symbol;Acc:MGI:1858233]	2	0.664366	4.50417	5.55521	6.20188
Enhancers_Profile1	Region_6754	2	128420310	128420977	Gm14005	ENSMUSG00000074813	predicted gene 14005 [Source:MGI Symbol;Acc:MGI:3652191]	5.32193	5.18793	6.24114	6.64484	7.09265
Enhancers_Profile1	Region_6755	2	128436368	128436745	Gm14005	ENSMUSG00000074813	predicted gene 14005 [Source:MGI Symbol;Acc:MGI:3652191]	4.24793	3.83429	5.46941	5.82439	6.28934
Enhancers_Profile1	Region_6759	2	128741052	128741344	Mertk	ENSMUSG00000014361	c-mer proto-oncogene tyrosine kinase [Source:MGI Symbol;Acc:MGI:96965]	1	0.664366	4.43379	5.35727	4.42427
Enhancers_Profile1	Region_6760	2	128762165	128762391	Mertk	ENSMUSG00000014361	c-mer proto-oncogene tyrosine kinase [Source:MGI Symbol;Acc:MGI:96965]	-0.152003	0.512363	2.43379	4.51773	3.20188
Enhancers_Profile1	Region_6762	2	128828475	128828799	Tmem87b	ENSMUSG00000014353	transmembrane protein 87B [Source:MGI Symbol;Acc:MGI:1919727]	1.58496	1.66437	3.8123	4.97024	5.00924
Enhancers_Profile1	Region_6775	2	129410236	129410665	Spcs2-ps	ENSMUSG00000081888	signal peptidase complex subunit 2, pseudogene [Source:MGI Symbol;Acc:MGI:3650451]	4.85798	4.47172	5.53812	6.24708	6.4749
Enhancers_Profile1	Region_6776	2	129413627	129414177	Spcs2-ps	ENSMUSG00000081888	signal peptidase complex subunit 2, pseudogene [Source:MGI Symbol;Acc:MGI:3650451]	3.80735	3.98629	5.66645	5.02469	5.26077
Enhancers_Profile1	Region_6788	2	131105622	131106185	Siglec1	ENSMUSG00000027322	sialic acid binding Ig-like lectin 1, sialoadhesin [Source:MGI Symbol;Acc:MGI:99668]	2	2.24933	3.8123	5.2698	4.20188
Enhancers_Profile1	Region_6792	2	131392549	131393210	Gm22902	ENSMUSG00000089113	predicted gene, 22902 [Source:MGI Symbol;Acc:MGI:5452679]	1	1.66437	3.8123	5.72924	4.42427
Enhancers_Profile1	Region_6795	2	131435769	131436690	Gm14304	ENSMUSG00000083671	predicted gene 14304 [Source:MGI Symbol;Acc:MGI:3650849]	6.82018	6.57126	7.57129	7.82439	7.89304
Enhancers_Profile1	Region_6805	2	132109413	132109823	Slc23a2	ENSMUSG00000027340	solute carrier family 23 (nucleobase transporters), member 2 [Source:MGI Symbol;Acc:MGI:1859682]	3.80735	3.47172	5.83978	5.79337	6.10877
Enhancers_Profile1	Region_6806	2	132110795	132111647	Slc23a2	ENSMUSG00000027340	solute carrier family 23 (nucleobase transporters), member 2 [Source:MGI Symbol;Acc:MGI:1859682]	6.44294	6.30822	7.32131	7.21232	7.33116
Enhancers_Profile1	Region_6808	2	132168995	132169682	Gm14051	ENSMUSG00000086756	predicted gene 14051 [Source:MGI Symbol;Acc:MGI:3650008]	6.32193	5.66437	7.35978	7.82439	7.78684
Enhancers_Profile1	Region_6809	2	132180472	132181141	Gm14051	ENSMUSG00000086756	predicted gene 14051 [Source:MGI Symbol;Acc:MGI:3650008]	6.06609	5.24933	6.93204	6.88451	6.84574
Enhancers_Profile1	Region_6830	2	135819731	135819985	Plcb4	ENSMUSG00000039943	phospholipase C, beta 4 [Source:MGI Symbol;Acc:MGI:107464]	2.32193	1.66437	4.01875	4.91366	4.61692
Enhancers_Profile1	Region_6839	2	139841031	139841799	Tasp1	ENSMUSG00000039033	taspase, threonine aspartase 1 [Source:MGI Symbol;Acc:MGI:1923062]	2.32193	2.66437	4.63542	6.05116	5.86485
Enhancers_Profile1	Region_6840	2	139919688	139920460	Tasp1	ENSMUSG00000039033	taspase, threonine aspartase 1 [Source:MGI Symbol;Acc:MGI:1923062]	2.32193	2.98629	5.11186	6.39909	6.66131
Enhancers_Profile1	Region_6841	2	140195311	140195872	Ndufaf5	ENSMUSG00000027384	NADH dehydrogenase (ubiquinone) complex I, assembly factor 5 [Source:MGI Symbol;Acc:MGI:1916737]	2.32193	0.664366	4.28178	5.59173	4.42427
Enhancers_Profile1	Region_6848	2	143035026	143035706	Snrpb2	ENSMUSG00000008333	U2 small nuclear ribonucleoprotein B [Source:MGI Symbol;Acc:MGI:104805]	2.32193	2.66437	5.69682	5.17669	5.14048
Enhancers_Profile1	Region_6849	2	143084913	143085198	Otor	ENSMUSG00000027416	otoraplin [Source:MGI Symbol;Acc:MGI:1888678]	2.58496	1.66437	4.86674	4.72924	4.42427
Enhancers_Profile1	Region_6855	2	144173357	144174195	Gm5535	ENSMUSG00000074758	predicted gene 5535 [Source:MGI Symbol;Acc:MGI:3645019]	3.90689	3.47172	5.86674	5.55521	5.86485
Enhancers_Profile1	Region_6860	2	144300835	144301347	Ovol2	ENSMUSG00000037279	ovo like zinc finger 2 [Source:MGI Symbol;Acc:MGI:1338039]	5.12928	4.66437	5.86674	6.20054	6.5942
Enhancers_Profile1	Region_6861	2	144714493	144714961	Dtd1	ENSMUSG00000027430	D-tyrosyl-tRNA deacylase 1 [Source:MGI Symbol;Acc:MGI:1913294]	4.58496	4.36481	6.39726	6.71275	6.04318
Enhancers_Profile1	Region_6862	2	144729837	144730180	Dtd1	ENSMUSG00000027430	D-tyrosyl-tRNA deacylase 1 [Source:MGI Symbol;Acc:MGI:1913294]	4	3.98629	5.57129	5.224	5.61692
Enhancers_Profile1	Region_6864	2	144753618	144754121	Dtd1	ENSMUSG00000027430	D-tyrosyl-tRNA deacylase 1 [Source:MGI Symbol;Acc:MGI:1913294]	1	2.24933	3.91921	5.07716	3.93885
Enhancers_Profile1	Region_6873	2	146068623	146069271	Cfap61	ENSMUSG00000037143	cilia and flagella associated protein 61 [Source:MGI Symbol;Acc:MGI:1926024]	1	1.66437	4.01875	5.35727	4.07635
Enhancers_Profile1	Region_6878	2	146606210	146606635	4933406D12Rik	ENSMUSG00000085796	RIKEN cDNA 4933406D12 gene [Source:MGI Symbol;Acc:MGI:1921315]	2.80735	3.98629	5.78428	6.35727	6.07635
Enhancers_Profile1	Region_6880	2	147035556	147036313	Xrn2	ENSMUSG00000027433	5'-3' exoribonuclease 2 [Source:MGI Symbol;Acc:MGI:894687]	5.61471	4.91229	7.2308	6.82439	6.52381
Enhancers_Profile1	Region_6897	2	150926941	150927413	Gins1	ENSMUSG00000027454	GINS complex subunit 1 (Psf1 homolog) [Source:MGI Symbol;Acc:MGI:1916520]	0	1.66437	5.50417	6.15245	5.57111
Enhancers_Profile1	Region_6901	2	151972956	151974468	Fam110a	ENSMUSG00000027459	family with sequence similarity 110, member A [Source:MGI Symbol;Acc:MGI:1921097]	7.31288	7.24933	8.2256	7.92086	8.41782
Enhancers_Profile1	Region_6903	2	152217010	152217630	Csnk2a1	ENSMUSG00000074698	casein kinase 2, alpha 1 polypeptide [Source:MGI Symbol;Acc:MGI:88543]	2.58496	2.98629	5.53812	5.76166	6.37181
Enhancers_Profile1	Region_6907	2	152779158	152779737	Bcl2l1	ENSMUSG00000007659	BCL2-like 1 [Source:MGI Symbol;Acc:MGI:88139]	1	2.66437	4.86674	4.59173	4.61692
Enhancers_Profile1	Region_6908	2	152788664	152789765	Bcl2l1	ENSMUSG00000007659	BCL2-like 1 [Source:MGI Symbol;Acc:MGI:88139]	5.64386	5.66437	7.19932	6.91366	6.99196
Enhancers_Profile1	Region_6909	2	152806024	152806374	Bcl2l1	ENSMUSG00000007659	BCL2-like 1 [Source:MGI Symbol;Acc:MGI:88139]	-0.152003	0.512363	4.43379	5.3142	6.23163
Enhancers_Profile1	Region_6914	2	152940014	152940672	Dusp15	ENSMUSG00000042662	dual specificity phosphatase-like 15 [Source:MGI Symbol;Acc:MGI:1934928]	3.90689	3.98629	5.43379	6.17669	5.57111
Enhancers_Profile1	Region_6917	2	153083950	153084765	Ccm2l	ENSMUSG00000027474	cerebral cavernous malformation 2-like [Source:MGI Symbol;Acc:MGI:2385159]	7.5157	7.39229	8.19932	7.97024	8.04318
Enhancers_Profile1	Region_6928	2	154772697	154773312	Gm14214	ENSMUSG00000098640	predicted gene 14214 [Source:MGI Symbol;Acc:MGI:3649357]	2.32193	1.66437	3.8123	5.3142	4.78684
Enhancers_Profile1	Region_6936	2	155878930	155879330	Uqcc1	ENSMUSG00000005882	ubiquinol-cytochrome c reductase complex assembly factor 1 [Source:MGI Symbol;Acc:MGI:1929472]	2	0.512363	5.15625	3.97024	4.70438
Enhancers_Profile1	Region_6942	2	156390051	156390424	2900097C17Rik	ENSMUSG00000102869	RIKEN cDNA 2900097C17 gene [Source:MGI Symbol;Acc:MGI:1914767]	1.58496	0.512363	4.50417	5.2698	5.07635
Enhancers_Profile1	Region_6943	2	156539135	156539537	Epb41l1	ENSMUSG00000027624	erythrocyte membrane protein band 4.1 like 1 [Source:MGI Symbol;Acc:MGI:103010]	1	2.66437	5.53812	6.15245	6.00924
Enhancers_Profile1	Region_6944	2	156540620	156540949	Epb41l1	ENSMUSG00000027624	erythrocyte membrane protein band 4.1 like 1 [Source:MGI Symbol;Acc:MGI:103010]	1.58496	1.66437	4.28178	5.2698	5.26077
Enhancers_Profile1	Region_6947	2	157137987	157139156	Samhd1	ENSMUSG00000027639	SAM domain and HD domain, 1 [Source:MGI Symbol;Acc:MGI:1927468]	7.10852	7.1238	7.75571	7.60965	7.51174
Enhancers_Profile1	Region_6949	2	157201122	157201820	Rbl1	ENSMUSG00000027641	retinoblastoma-like 1 (p107) [Source:MGI Symbol;Acc:MGI:103300]	5.78136	5.52235	6.53812	6.91366	6.39828
Enhancers_Profile1	Region_6955	2	157990860	157991291	Tti1	ENSMUSG00000027650	TELO2 interacting protein 1 [Source:MGI Symbol;Acc:MGI:1922675]	3.58496	2.98629	4.57129	5.51773	5.20188
Enhancers_Profile1	Region_6956	2	158076777	158077050	Rprd1b	ENSMUSG00000027651	regulation of nuclear pre-mRNA domain containing 1B [Source:MGI Symbol;Acc:MGI:1917720]	3.58496	2.98629	5.39726	4.85477	5.14048
Enhancers_Profile1	Region_6961	2	158135935	158136582	Tgm2	ENSMUSG00000037820	transglutaminase 2, C polypeptide [Source:MGI Symbol;Acc:MGI:98731]	4.85798	5.47172	6.24114	6.85477	6.5942
Enhancers_Profile1	Region_6987	2	160336369	160336924	Gm826	ENSMUSG00000074623	predicted gene 826 [Source:MGI Symbol;Acc:MGI:2685672]	3.32193	2.98629	4.69682	5.79337	5.20188
Enhancers_Profile1	Region_7006	2	164386270	164386676	Slpi	ENSMUSG00000017002	secretory leukocyte peptidase inhibitor [Source:MGI Symbol;Acc:MGI:109297]	3.90689	2.98629	4.86674	5.2698	5.82637
Enhancers_Profile1	Region_7016	2	165042876	165043400	Ncoa5	ENSMUSG00000039804	nuclear receptor coactivator 5 [Source:MGI Symbol;Acc:MGI:2385165]	4.52356	3.66437	5.78428	6.85477	6.82637
Enhancers_Profile1	Region_7023	2	165444860	165445388	Slc13a3	ENSMUSG00000018459	solute carrier family 13 (sodium-dependent dicarboxylate transporter), member 3 [Source:MGI Symbol;Acc:MGI:2149635]	4.52356	3.66437	5.46941	6.64484	6.52381
Enhancers_Profile1	Region_7043	2	166745506	166746406	Gm24477	ENSMUSG00000088063	predicted gene, 24477 [Source:MGI Symbol;Acc:MGI:5454254]	3.80735	3.83429	5.01875	5.85477	5.37181
Enhancers_Profile1	Region_7060	2	167649140	167649652	Gm20431	ENSMUSG00000089739	predicted gene 20431 [Source:MGI Symbol;Acc:MGI:5141896]	6.12928	5.79365	7.06605	7.16462	7.73586
Enhancers_Profile1	Region_7079	2	169778760	169779303	Tshz2	ENSMUSG00000047907	teashirt zinc finger family member 2 [Source:MGI Symbol;Acc:MGI:2153084]	3.45943	2.24933	6.08914	5.07716	4.86485
Enhancers_Profile1	Region_7082	2	170157876	170158507	Zfp217	ENSMUSG00000052056	zinc finger protein 217 [Source:MGI Symbol;Acc:MGI:2685408]	5.45943	5.30822	6.52125	6.05116	6.14048
Enhancers_Profile1	Region_7101	2	173678946	173679517	Rab22a	ENSMUSG00000027519	RAB22A, member RAS oncogene family [Source:MGI Symbol;Acc:MGI:105072]	2.32193	4.1238	5.78428	6.60965	6.42427
Enhancers_Profile1	Region_7105	2	174106546	174106941	Npepl1	ENSMUSG00000039263	aminopeptidase-like 1 [Source:MGI Symbol;Acc:MGI:2448523]	1	2.24933	5.50417	5.97024	5.14048
Enhancers_Profile1	Region_7112	2	180444983	180445522	Slco4a1	ENSMUSG00000038963	solute carrier organic anion transporter family, member 4a1 [Source:MGI Symbol;Acc:MGI:1351866]	3.70044	4.1238	6.01875	5.43973	5.52381
Enhancers_Profile1	Region_7113	2	180612102	180612535	Col9a3	ENSMUSG00000027570	collagen, type IX, alpha 3 [Source:MGI Symbol;Acc:MGI:894686]	-0.152003	0.664366	4.11186	4.66212	2.61692
Enhancers_Profile1	Region_7114	2	180738035	180738234	Slc17a9	ENSMUSG00000023393	solute carrier family 17, member 9 [Source:MGI Symbol;Acc:MGI:1919107]	-0.152003	0.512363	4.01875	2.59173	2.61692
Enhancers_Profile1	Region_7126	2	181553798	181554294	Dnajc5	ENSMUSG00000000826	DnaJ heat shock protein family (Hsp40) member C5 [Source:MGI Symbol;Acc:MGI:892995]	2.58496	2.24933	5.39726	5.66212	6.26077
Enhancers_Profile1	Region_7128	3	7583425	7583872	Il7	ENSMUSG00000040329	interleukin 7 [Source:MGI Symbol;Acc:MGI:96561]	0	0.512363	5.43379	5.3142	4.61692
Enhancers_Profile1	Region_7142	3	9878814	9879925	Gm6236	ENSMUSG00000102795	predicted gene 6236 [Source:MGI Symbol;Acc:MGI:3779577]	5.2854	4.83429	7.22038	6.57358	6.31736
Enhancers_Profile1	Region_7148	3	13711911	13712303	Ralyl	ENSMUSG00000039717	RALY RNA binding protein-like [Source:MGI Symbol;Acc:MGI:1924147]	-0.152003	0.512363	4.01875	4.66212	4.07635
Enhancers_Profile1	Region_7151	3	14893819	14894172	Car2	ENSMUSG00000027562	carbonic anhydrase 2 [Source:MGI Symbol;Acc:MGI:88269]	2	2.24933	3.91921	5.224	5.07635
Enhancers_Profile1	Region_7152	3	15179247	15179983	Gm33819	ENSMUSG00000103912	predicted gene, 33819 [Source:MGI Symbol;Acc:MGI:5592978]	4.39232	4.47172	6.60371	7.10269	6.34484
Enhancers_Profile1	Region_7155	3	15552501	15552729	Sirpb1b	ENSMUSG00000095028	signal-regulatory protein beta 1B [Source:MGI Symbol;Acc:MGI:3779828]	0	0.664366	3.11186	4.72924	4.31736
Enhancers_Profile1	Region_7163	3	19953955	19954402	Cp	ENSMUSG00000003617	ceruloplasmin [Source:MGI Symbol;Acc:MGI:88476]	2	3.24933	4.69682	5.51773	6.00924
Enhancers_Profile1	Region_7172	3	21949437	21949754	Gm43674	ENSMUSG00000106321	predicted gene 43674 [Source:MGI Symbol;Acc:MGI:5663811]	2.32193	1.66437	4.96984	4.59173	4.20188
[truncated: 4,298 more rows]
