# Supplementary material for: Monocytes undergo multi-step differentiation in mice during oral infection by Toxoplasma gondii
Source: Commun Biol. 2019 Dec 18;2:472. doi: 10.1038/s42003-019-0718-6 (PMC6920430; doi:10.1038/s42003-019-0718-6)
Supplement: Supplementary file 4 — Supplementary Data 2 [file 42003_2019_718_MOESM4_ESM.xlsx]

## Sheet: Fig1
Fig.1 Organ-specific phenotype of monocytes during infection
Fig 1a.	Parasite load (number of plaque-forming units)
BM		Spleen		SILP
4 dpi	7 dpi	4 dpi	7 dpi	4 dpi	7 dpi
0	0	0	120	190	41000
0	0	0	130	0	51000
0	0	0	140	30	4000
0	0	0	120	50	20000
0	0	0	150	50	74000
						0

## Sheet: Fig3
Fig.3 CD11chiLy6Chi monocytes represent the main source of IL-27
Fig.3b	% of IL27A-GFP positive cells among Ly6C+ cells
	SS	8 dpi
	BM	BM	Blood	Spleen	MLN	SILP
	0.12	14.6	28.7	54.4	17.8	20.7
	0.1	4.37	11.4	69.1	35.4	36.4
	0.1	7.51	22.1	58.6	33.4	34.4
	0.1	6.2	12.2	53	33.5	33.8
	% of IL12B-YFP positive cells among Ly6C+ cells
	SS	8 dpi
	BM	BM	Blood	Spleen	MLN	SILP
	0.031	0.6	0.27	4.13	0.22	4.48
	0.031	1.73	1.08	4.48	2.31	0.35
	0.031	0.24	0.16	3.96	0.95	0.33
	0.031	0.72	0.57	2.67	0.32	0.76

## Sheet: Fig 5
Fig.5 The two distinct waves of epigenetic reprograming in monocytesare dominated by distinct signaling pathways
Fig.5d	Frequency of cJun and phospho-cJun double positive monocytes.
	BM		Spleen
	Naive	Infected	Naive	Infected
	0.73	9.36	1.09	26.3
	0.32	8.9	2.66	23.5
	1.21	9.36	1.07	26.1
	0.55	5.31	1.53	18.5
	0.23	10	0.59	21.4

## Sheet: Fig 6
Fig 6. Critical role of STAT1 in the acquisition of phenotypic and effector function by inflammatory monocytes.
Fig.6d	Frequency of WT and Stat1-/- CD11b+Ly6C+ monocytes
	BM		Spleen		SILP
	Stat1 +/+	Stat1 -/-	Stat1 +/+	Stat1 -/-	Stat1 +/+	Stat1 -/-
	52	46.8	70	28.1	50.3	45.1
	48.8	50.1	50.6	45.3	42.9	53
	21.4	77.6	48.4	48.6	40.5	54.2
	47	51.9	71.6	26.6	56.4	38.9
	71	27.6	76.6	22.1	47.6	46.9
	36.4	57.3	58.3	36.4	49.1	46.2
Fig. 6d	Frequency of WT and Stat1-/- CD11b+Ly6C+ monocytes expressing CD64
	BM		Spleen		SILP
	Stat1 +/+	Stat1 -/-	Stat1 +/+	Stat1 -/-	Stat1 +/+	Stat1 -/-
	10.3	1.57	37.1	5.09	41.1	12.7
	9.34	2.19	17.1	3.19	24.4	9.78
	6.94	2.02	17.2	1.88	30.1	7.48
	7.75	2.34	24.4	2.21	40.7	8.42
	9.06	2.4	20.9	2.12	29.2	6.18
	8.12	2.44	32.1	4.11	49.4	12.2
Fig. 6d	Frequency of WT and Stat1-/- CD11b+Ly6C+ monocytes expressing MHCII
	BM		Spleen		SILP
	Stat1 +/+	Stat1 -/-	Stat1 +/+	Stat1 -/-	Stat1 +/+	Stat1 -/-
	29.8	4.78	78	29.6	72.8	19.7
	35.1	4.4	66.6	13.5	73.7	12.2
	25	2.33	67.6	11.5	72.2	9.81
	29.2	3.2	75	15.5	83.7	13.6
	30	4.17	80.8	26.9	74.9	14.5
	28	5.06	75.6	20.2	87.9	19.1
Fig. 6d	Frequency of WT and Stat1-/- CD11b+Ly6C+ monocytes expressing CD80
	BM		Spleen		SILP
	Stat1 +/+	Stat1 -/-	Stat1 +/+	Stat1 -/-	Stat1 +/+	Stat1 -/-
	5.11	0.36	49.5	18.7	36.6	37.6
	27.5	3.07	49.7	18	58.3	45.9
	19.5	2.35	52.7	19.1	53.3	37.9
	15.5	1.64	54.6	15.7	63.1	39.8
	22.2	1.8	59.3	22.3	57.6	27.5
	5.5	0.65	49	19.8	47	39.8
